# Supplementary material for: Hypersaline Lake Urmia: a potential hotspot for microbial genomic variation
Source: Sci Rep. 2023 Jan 7;13:374. doi: 10.1038/s41598-023-27429-2 (PMC9825399; doi:10.1038/s41598-023-27429-2)
Supplement: Supplementary file 3 — Supplementary Table 1. [file 41598_2023_27429_MOESM3_ESM.xlsx]

## Sheet: Locations ST-S1
Location 1		Location 2		Location 3		Location 4		Location 5		Location 6
Atmospheric condition: cloudy		Atmospheric condition: cloudy		Atmospheric condition: cloudy		Atmospheric condition: cloudy		Atmospheric condition: cloudy		Atmospheric condition: cloudy
Depth: 70 cm		Depth: 170 cm		Depth: 225 cm		Depth: 100 cm		Depth: 70 cm		Depth: 70 cm
Water temperature: 10 °C		Water temperature: 10 °C		Water temperature: 10 °C LatLong:		Water temperature: 10 °C		Water temperature: 10 °C		Water temperature: 10 °C
LatLon: 38.20498536, 45.19786481		LatLon: 38.1446445, 45.40363887		LatLon: 38.03817219, 45.26838351		LatLon:37.93305343, 45.17341521		LatLon: 37.84992919, 45.29585246		LatLon:37.68209706, 45.36117756
DMS: 38° 12' 54.68'' N | 45° 17' 38.84'' E		DMS: 38° 7' 14.92'' N | 45° 19' 45.77'' E		DMS: 38° 2' 17.42'' N | 45° 16' 6.18'' E		DMS: 37° 55' 58.99'' N | 45° 10' 24.29'' E		DMS: 37° 53' 17.95'' N | 45° 19' 9.73'' E		DMS: 37° 55' 58.99'' N | 45° 10' 24.29'' E
UTM: 525747.482E 4229731.941N 38S		UTM: 528871.33E 4219270.76N 38S		UTM: 523551.157E 4210084.306N 38S		UTM: 515239.228E 4198401.378N 38S		UTM: 528082.246E 4193472.134N 38S		UTM: 515239.228E 4198401.378N 38S
MGRS: 38SNH 25747 29732		MGRS: 38SNH 28871 19271		MGRS: 38SNH 23551 10084		MGRS: 38SNG 15239 98401		MGRS: 38SNG 28082 93472		MGRS: 38SNG 15239 98401
CRS: EPSG:4326 45.294 38.215		CRS: EPSG:4326 45.329 38.121		CRS: EPSG:4326 45.268 38.038		CRS: EPSG:4326 45.173 37.933		CRS: EPSG:4326 45.319 37.888		CRS: EPSG:4326 45.173 37.933
Record Date: 2020-11-20 11:38:16		Record Date: 2020-11-20 11:09:29		Record Date: 2020-11-20 10:39:08		Record Date: 2020-11-20 10:09:49		Record Date: 2020-11-20 10:09:49		Record Date: 2020-11-20 10:09:49
Supplementary Table S1: Sampling locations of the Urmia Lake
Abbreviations
LatLon: Latitude and Longitude
DMS: Degrees Minutes Seconds
UTM: Universal Transverse Mercator
MGRS: Military Grid Reference System
CRS:Coordinate Reference System
