# Supplementary material for: Hypersaline Lake Urmia: a potential hotspot for microbial genomic variation
Source: Sci Rep. 2023 Jan 7;13:374. doi: 10.1038/s41598-023-27429-2 (PMC9825399; doi:10.1038/s41598-023-27429-2)
Supplement: Supplementary file 4 — Supplementary Table 2. [file 41598_2023_27429_MOESM4_ESM.xlsx]

## Sheet: LUMs ST-S2
	Contigs	Total length (bp)	A	C	G	T	N	GC content (%)	checkM analysis		GTDB taxonomy based on LUM	infered 16S from LUMs by Barrnap	GTDB taxonomy based on 16S
									Completeness	Contamination
LUM.6	509	3268525	645623	990876	995097	636929	0	60.76	93.55	4.64	d__Archaea;p__Halobacteriota;c__Halobacteria;o__Halobacteriales;f__Haloarculaceae;g__Halovenus;s__
LUM.12	355	1112279	207484	350005	348982	205808	0	62.84	57.78	4.32	d__Archaea;p__Halobacteriota;c__Halobacteria;o__Halobacteriales;f__Haloferacaceae;g_
LUM.15	667	4773292	899868	1487699	1485154	900571	0	62.28	81.2	1.94	d__Bacteria;p__Myxococcota;c__Bradymonadia;o__Bradymonadales;f__Bradymonadaceae;g__;s__
LUM.16	250	654471	126582	201740	201418	124731	0	61.6	45.4	0	d__Archaea;p__Halobacteriota;c__Halobacteria;o__Halobacteriales;f__;g__;s__Halopelagius inordinatus
LUM.21	280	2181356	427761	666375	662192	425028	0	60.91	88.71	1.28	d__Archaea;p__Halobacteriota;c__Halobacteria;o__Halobacteriales;f__Haloarculaceae;g__;s__
LUM.22	281	1481589	393787	349062	346890	391850	0	46.97	59.11	0.95	d__Archaea;p__Halobacteriota;c__Halobacteria;o__Halobacteriales;f__Haloferacaceae;g__Haloquadratum;s__Haloquadratum walsbyi
LUM.36	490	1160977	224902	357286	358962	219827	0	61.69	44.88	0.63	d__Archaea;p__Halobacteriota;c__Halobacteria;o__Halobacteriales;f__Haloarculaceae;g__Natronomonas;s__
LUM.39	444	1476227	249001	489306	487527	250393	0	66.17	62.89	2	d__Archaea;p__Halobacteriota;c__Halobacteria;o__Halobacteriales;f__Haloarculaceae;g__Halovenus;s__
LUM.42	73	2276379	354732	781200	783733	356714	0	68.75	97.15	2.32	d__Archaea;p__Halobacteriota;c__Halobacteria;o__Halobacteriales;f__Haloarculaceae;g__Natronomonas;s__
LUM.44	301	2430655	382682	831730	829195	387048	0	68.33	90.32	2.83	d__Archaea;p__Halobacteriota;c__Halobacteria;o__Halobacteriales;f__Haloarculaceae;g__Salinirussus;s__	TTGATCCTGCCGGAGGCCATTGCTATCGGAGTCCGATTTAGCCATGCTAGTCGCACGAGTTCAGACTCGTGGCGAAAAGCTCAGTGACACGTGGCCAAACTACCCTATGGACGGAACTAACCTCGGGAAACTGAGGCTAATGTCCGATACGGCTCTCACGCTGGAACGCCGAGAGCCGGAAACGCCCCGGCGCCATAGGATGTGGCTGCGGCCGATTAGGTTGACGGTGGGGTAACGGCCCACCGTGCCAATAATCGGTATGGGTCATGAGAGTGAGAACCCAGAGACGGTATCTGAGACAAGATACCGGGCCCTACGGGGCGCAGCAGGCGCGAAACCTTTACACTGCACGAGAGTGCGATAGGGGGACTCCGAGTGCGAGGGCATATAGTCCTCGCT…	Haloarcula sp005406125
LUM.45	190	2030990	346837	670347	671439	342367	0	66.07	90.52	1.87	d__Archaea;p__Halobacteriota;c__Halobacteria;o__Halobacteriales;f__Haloarculaceae;g__Halovenus;s__
LUM.47	194	3102181	761209	788070	789429	763473	0	50.85	85.61	0	d__Archaea;p__Halobacteriota;c__Halobacteria;o__Halobacteriales;f__Haloferacaceae;g__Haloquadratum;s_
LUM.48	221	2327035	592670	571019	574362	588984	0	49.22	73.77	0.13	d__Archaea;p__Halobacteriota;c__Halobacteria;o__Halobacteriales;f__Haloferacaceae;g__Haloquadratum;s__Haloquadratum walsbyi_A
LUM.49	373	2059687	386699	645442	643780	383766	0	62.59	80.33	1.48	d__Archaea;p__Halobacteriota;c__Halobacteria;o__Halobacteriales;f__Haloarculaceae;g__Halomicroarcula;s__
LUM.53	102	2309319	392610	764115	762180	390414	0	66.09	91.41	0.95	d__Archaea;p__Halobacteriota;c__Halobacteria;o__Halobacteriales;f__Haloferacaceae;g__Haloplanus;s__
LUM.57	155	2495604	410145	839649	842138	403672	0	67.39	96.97	2.98	d__Archaea;p__Halobacteriota;c__Halobacteria;o__Halobacteriales;f__Haloferacaceae;g__Halorubrum;s__
LUM.66	291	2373089	338006	847396	854102	333585	0	71.7	91.7	2.72	d__Archaea;p__Halobacteriota;c__Halobacteria;o__Halobacteriales;f__Haloferacaceae;g__A07HB70;s__
LUM.68	150	3531334	624262	1141923	1144823	620326	0	64.76	96.1	4.89	d__Archaea;p__Halobacteriota;c__Halobacteria;o__Halobacteriales;f__Haloarculaceae;g__Halorientalis;s__	TTGATCCTGCCGGAGGCCATTGCTATCGGAGTCCGATTTAGCCATGCTAGTCGTACGAGTTCAGACTCGTGGCGGATAGCTCAGTAACACGTGGCCAAACTGCCCTACAGATCGCAATAACTTCGGGAAACTGAGGCTAATAGCGAATACGACTCTCATGTTGGAGTTACGGAGAGTCGGAAACGCTTCGGTGCTGTAGGATGTGGCTGCGGCCGATTAGGTAGACGGTGGGGTAACGGCCCACCGTGCCGATAATCGGTACGGGTCGTGAGAGCGAGAGCCCGGAGACGGAATCTGAGACAAGATTCCGGGCCCTACGGGGCGCAGCAGGCGCGAAACCTTTACACTGCACGACAGTGCGATAAGGGGACTCCGAGTGCGAGGGCATACAGTCCTCGC…	Halorientalis persicus
LUM.70	543	3371068	723788	965473	964162	717645	0	57.24	74.63	0.57	d__Archaea;p__Halobacteriota;c__Halobacteria;o__Halobacteriales;f__Haloferacaceae;g__J07HR59;s__
LUM.78	366	2382350	403245	786769	791586	400750	0	66.25	91.74	4.33	d__Archaea;p__Halobacteriota;c__Halobacteria;o__Halobacteriales;f__Haloarculaceae;g__Halovenus;s__	TTGATCCTGCCGGAGGCCATTGCTATCGGAATCCGATTTAGCCATGCTAGTCGCACGGGTTTAGACCCGTGGCGAACAGCTCAGTAACACGTGGCCAAACTGCCCTGTGGACGGGGATAATCTCGGGAAACTGAGGCTAATCCCCGATAGGGCTTCCATCCTGGAGTGGAGGAAGTCCAAAAGTTGCGCTGCGGCACCACAGGATGTGGCTGCGGCCGATTAGGTAGACGGTGGGGTAACGGCCCACCGTGCCAGTAATCGGTACGGGTGATGAGAGTCAGAGCCCGGAGACGGTATCTGAGACAAGATACCGGGCCCTACGGGGCGCAGC	Halovenus sp000416085
LUM.79	172	1337149	236491	429614	434194	236850	0	64.6	56.04	2.47	d__Archaea;p__Halobacteriota;c__Halobacteria;o__Halobacteriales;f__;g__;s__	TTGATCCTGCCGGAGGCCATTGCTATCGGGATTCGATTTAGCCATGCTAGTCGCACGGGTTTAGACCCGTGGCGAACAGCTCAGTAACACGTGGCCAAACTACCCTACGGACCGGAACACTCTCGGGAAACTGAGGCTAATTCCGGACGGGGCTTTCAGTCTGGAGTGACGAAAGTCCGAAAGGCGCAAGCGCCGTAGGATGTGGCTGCGGCCGATTAGGTAGACGGTGGGGTAACGGCCCACCGTGCCCATAATCGGTACGGGTCATGAGAGTGAGAGCCCGGAGACGGAATCTGAGACAAGATTCCGGGCCCTACGGGGCGCAGCAGGCGCGAA	Halorussus ruber
LUM.80	662	2159042	353022	728442	723653	353925	0	67.26	75.87	4.23	d__Bacteria;p__Bacteroidota;c__Rhodothermia;o__Rhodothermales;f__Salinibacteraceae;g__Salinibacter;s__Salinibacter ruber
		50294598
Supplementary Table S2: LUMs retrived from the Urmia Lake metagenome
