# Supplementary material for: Hypersaline Lake Urmia: a potential hotspot for microbial genomic variation
Source: Sci Rep. 2023 Jan 7;13:374. doi: 10.1038/s41598-023-27429-2 (PMC9825399; doi:10.1038/s41598-023-27429-2)
Supplement: Supplementary file 5 — Supplementary Table 3. [file 41598_2023_27429_MOESM5_ESM.xlsx]

## Sheet: MetaPhlAn ST-S3
Kingdom	Phylum	Clade	order	family	genus	species	Rekative abundance	Relative abundance
Archaea	Archaea unclassified	Archaea unclassified	Archaea unclassified	Archaea unclassified	Archaea unclassified	uncultured_archaeon A07HB70	0.53025	76.535
						uncultured_archaeon A07HR67	6.12002
	Euryarchaeota	Halobacteria	Halobacteriales	Haloarculaceae	Haloarcula	Natronomonas moolapensis	0.01013
					Halorientalis	Halorientalis regularis	0.00264
					Natronomonas	Haloarcula marismortui	0.00068
				Halobacteriales unclassified	Halobacteriales unclassified	halophilic archaeon J07HX64	0.0446
						halophilic archaeon J07HB67	0.00099
			Haloferacales	Haloferacaceae	Haloquadratum	Haloquadratum walsbyi	59.2775
						Haloquadratum sp J07HQX50	0.73412
					Halonotius	Halonotius sp J07HN4	9.07572
					Halopenitus	Halopenitus persicus	0.00135
					Halorubrum	Halorubrum chaoviator	0.38481
						Natrinema altunense	0.15285
						Halorubrum distributum	0.0674
						Halorubrum ezzemoulense	0.05924
						Halorubrum sodomense	0.01299
						Halorubrum hochstenium	0.01177
						Halorubrum californiense	0.00864
						Halorubrum terrestre	0.00528
						Halorubrum litoreum	0.00351
						Halorubrum arcis	0.0024
						Halorubrum persicum	0.00115
						Halorubrum sp 48 1 W	0.00056
						Halorubrum tebenquichense	0.00027
						Halorubrum sp WN019	0.00013
		Nanohaloarchaea	Nanohaloarchaea unclassified	Nanohaloarchaea unclassified	Candidatus	Candidatus Haloredivivus sp G17	0.02385
					Nanohaloarchaea unclassified	Candidatus Nanosalina sp J07AB43	0.00199
Bacteria	Bacteroidota	Bacteroidetes unclassified	Bacteroidetes Order II Incertae sedis	Rhodothermaceae	Salinibacter	Salinibacter ruber	23.3331	23.46
	Pseudomonadota	Alphaproteobacteria	Sphingomonadales	Sphingomonadaceae	Sphingobium	Sphingobium yanoikuyae	0.07929
			Rhizobiales	Brucellaceae	Ochrobactrum	Ochrobactrum anthropi	0.00211
		Epsilonproteobacteria	Campylobacterales	Campylobacteraceae	Arcobacter	Arcobacter cryaerophilus	0.00778
		Gammaproteobacteria	Pseudomonadales	Moraxellaceae	Acinetobacter	Acinetobacter pitti	0.0396
						Acinetobacter johnsonii	0.00325
Supplementary Table S3: Taxonomic profiling of the Urmia Lake's metagenome using MetaPhlAn3

## Sheet: Sheet1
Halorubrum chaoviator	0.38481
Natrinema altunense	0.15285
Halorubrum distributum	0.0674
Halorubrum ezzemoulense	0.05924
Halorubrum sodomense	0.01299
Halorubrum hochstenium	0.01177
Halorubrum californiense	0.00864
Halorubrum terrestre	0.00528
Halorubrum litoreum	0.00351
Halorubrum arcis	0.0024
Halorubrum persicum	0.00115
Halorubrum sp 48 1 W	0.00056
Halorubrum tebenquichense	0.00027
Halorubrum sp WN019	0.00013
