# Supplementary material for: Hypersaline Lake Urmia: a potential hotspot for microbial genomic variation
Source: Sci Rep. 2023 Jan 7;13:374. doi: 10.1038/s41598-023-27429-2 (PMC9825399; doi:10.1038/s41598-023-27429-2)
Supplement: Supplementary file 6 — Supplementary Table 4. [file 41598_2023_27429_MOESM6_ESM.xlsx]

## Sheet: Barrnap ST-S4
No.	NCBI										GTDB					EZ taxon					Barnap sequence	Length
	Description	Scientific Name	Taxid	Max Score	Total Score	Query Cover	E value	Per. Ident	Acc. Len	Accession	taxonomy	Score		Identities	Identities	Top-hit taxon	Top-hit strain	Similarity (%)	Top-hit taxonomy	Completeness (%)
1	Halorubrum sp. AD153 partial 16S rRNA gene, isolate AD153	Halorubrum sp. AD153	1262639	1327	1327	1					d__Archaea;p__Halobacteriota;c__Halobacteria;o__Halobacteriales;f__Haloferacaceae;g__Halorubrum;s__Halorubrum californiense/ezzemoulense	1314	737	750	0.982667	Halorubrum ejinorense	EJ-32	98.54	Archaea;Euryarchaeota;Halobacteria;Haloferacales;Halorubraceae;Halorubrum	52.5	AAACGCTCCGGCGCCGAAGGATGTGGCTGCGGCCGATTAGGTAGACGGTGGGGTAACGGCCCACCGTGCCAATAATCGGTATGGGTCATGAGAGTGAGAACCCAGAGACGGAATCTGAGACAAGATTCCGGGCCCTACGGGGCGCAGCAGGCGCGAAACCTTTACACTGCACGACAGTGCGATAGGGGGATCCCAAGTGCACAGGCATAGCGCCTGTGCTTTTCGGTACCCTAAGGCGGTACCAGAATAAGGGCTGGGCAAGACCGGTGCCAGCCGCCGCGGTAATACCGGCAGCCCAAGTGATGGCCGATCTTATTGGGCCTAAAGCGTCCGTAGCTGGCCGCGCAAGTCCATCGGGAAATCCACCCGCCCAACGGGTGGCCGTCCGGTGGAAACTGC…	751
2	Salinibacter ruber strain RM158 chromosome, complete genome	Salinibacter ruber	146919	736	736	1					d__Bacteria;p__Bacteroidota;c__Rhodothermia;o__Rhodothermales;f__Salinibacteraceae;g__Salinibacter;s__Salinibacter ruber	736 bits (398)	398	398	1	Salinibacter ruber	DSM 13855	99.74	Bacteria;Rhodothermaeota;Rhodothermia;Rhodothermales;Salinibacteraceae;Salinibacter	26.2	TTGATCCTAGCTCAGGACGAACGCTGGCGGCAGGCTTAACACATGCAAGTCGCACGAGAACGTTCTGGCTTTGCCAGGACAAGTACAGTGGCGGACGGGTGCGTATCGCGTAGATAACCTGCCCTCAGGCGCGGGACAATCACGGGAAACCGTGGCTAATACCGCACGTCGTCTGGACCCCGCATGGGGACCAGATGAAAGCCTTCGGGCGCCTTTGGATGGGTCTGCGTTGGATTAGCTTGTTGGTGAGGTAACGGCTCACCAAGGCAACGATCCATAGCTGGTCTGAGAGGACGATCAGCCACACTGGGACTGAGACACGGCCCAGACTCCTACGGGAGGCAGCAGTGGGGAATCTTGCACAATGGGGTCACCCCTGATGCAGCCATGCCGCGTGG	398
3	Haloplanus sp. strain 5F78 16S ribosomal RNA gene, partial sequence	Haloplanus sp.	1961696	710	710	1	0	0.9851	1167	KY636387.1	d__Archaea;p__Halobacteriota;c__Halobacteria;o__Halobacteriales;f__Haloferacaceae;g__Haloplanus;s__Haloplanus rallus	704 bits (381)	395	402	0.982587	Haloplanus ruber	R35	98.26	Archaea;Euryarchaeota;Halobacteria;Haloferacales;Haloferacaceae;Haloplanus	28.1	AGCAGGCGCGAAACCTTTACACTGCACGCGAGTGCGATAAGGGGACCCCGAGTGCGAGGGCATACAGTCCTCGCTTTTCAGCACCGTAGGGAGGTGCTGGAATAAGAGCTGGGCAAGACCGGTGCCAGCCGCCGCGGTAATACCGGCAGCTCGAGTGATGGCCGATCTTATTGGGCCTAAAGCGTTCGTAGCCGGCCACGCAAGTCCATCGGGAAATCCGCCAGCCCAACTGGCGGGCGTCCGGTGGAAACTGTGTGGCTTGGGACCGGAAGACCCGAAGGGTACGTCTTGGGTAGGAGTGAAATCCTGTAATCCTGGACGGACCGCCGATGGCGAAAGCACTTCGGGAAGACGGATCCGACGGTGAGGAACGAAAGCCAGGGTCTCGAACCGGATTAG…	402
4	Uncultured bacterium clone H7YL1YN01CWDXX 16S ribosomal RNA gene, partial sequence	uncultured bacterium	77133	599	599	0.82	7e-167	0.991	434	KM289533.1	d__Bacteria;p__Proteobacteria;c__Gammaproteobacteria;o__Burkholderiales;f__Burkholderiaceae;g__Candidimonas_A;s__Candidimonas_A sp004339425	588 bits (318)	328	333	0.984985	Derxia gummosa	IAM 13946	91.56	Bacteria;Proteobacteria;Betaproteobacteria;Burkholderiales;Derxia_f;Derxia	28.1	GAAGAACCTTACCTAGGCTCGAACGCTAGGCGACCGCTCCTGAACGGGAGCTTTCCGCAAGGACGCCTAGCGAGGTACTGCATGGCTGTCGTCAGCTCGTGTCGTGAGATGTTGGGTTAAGTCCCGCAACGAGCGCAACCCTTGTCATTAGTTGCTACGAAAGAGCACTCTAATGAGACTGCCGGTGACAAACCGGAGGAAGGTGGGGATGACGTCAAGTCCTCATGGCCCTTATGGGTAGGGCTTCACACGTCATACAATGGTCGGGACAGAGGGTCGCCAACCCGCGAGGGGGAGCCAATCCCAGAAACCCGATCGTAGTCCGGATCGCAGTCTGCAACTCGACTGCGTGAAGTCGGAATCGCTAGTAATCGTGAATCAGAATGTCACGGTGAATAC…	405
5	Uncultured archaeon partial 16S rRNA gene clone 186ZG08	uncultured archaeon	115547	682	682	0.99	0	0.9681	1355	CU467116.1	d__Archaea;p__Halobacteriota;c__Halobacteria;o__Halobacteriales;f__Haloferacaceae;g__Haloquadratum;s__Haloquadratum walsbyi	595 bits (322)	384	413	0.929782	AM947441_s	SFG1G041	92.68	Archaea;Euryarchaeota;Halobacteria;Haloferacales;Haloferacaceae;AM947441_g	28.5	ACGGATACCCTCGGGAAACTGAGGTTAACCCGTCATACCGATCTCAGGCTTGAATCGCAGAGATCACAAAACGCCCCGGCGCTGTAGGATGTGGCTGCGTTTGATTAGGTAGACGGTGGGGTAACGGCCCACCGTGCCCATAATCAGTACAGGTTGTGAGAGCAAGAACCTGGAGACGGACTCTGAGACAAGATTCCGGGCCCTACGGGGCGCAGCAGGCGCGAAACCTTTACACTGCACGCCAGTGCGATAGGGGGATCCCAATTGCACAGGCATAGTGCCTGTGCTTTTCGACACCCTAAGGCGGTGTCAGAATAAGGGCTGGGCAAGACCGGTGCCAGCCGCCGCGGTAATACCGGCAGCCCGAGTGATGGCCGATCTTATTGGGCCTAAAGCGTC…	410
6	Uncultured haloarchaeon clone LDS1_clone21 16S ribosomal RNA gene, partial sequence	uncultured haloarchaeon	160804	688	688	1					d__Archaea;p__Nanohaloarchaeota;c__Nanosalinia;o__Nanosalinales;f__Nanosalinaceae;g__SG9;s__SG9 sp001761425	627 bits (339)	390	415	0.939759	AGNT_s	G17	96.87	Archaea;Euryarchaeota;Nanohaloarchaea;Nanosalina_o;Haloredivivus_f;Haloredivivus	28.8	AAAGGAATTGACGGGGGAGCACCACAACCGGTGGAGGCTGCGGTTTAATTAGATCCAACGCAGAGTACCCTACCAGAGCCGACAGCAGGATGACGGTCAGCTTGAAGAGCTTACCTGACGCGCTGAGAGGAGCTGCATGGCCGCCGTCAGCTCGTGCTGTGAAGTGTCCGGTTAAGTCCGGTAACGAGCGAGACCCGCATCCAATGTTGCCACGGAGCCGCTTGTCGGTTTCGGCACTCGTTGGAGACCGCTGGCGATAAGTCAGAGGAACGAGCGGGCCACGGTAGGTCAGTATGGCCCGAATGCTCTGGGATACACGCGGCCTACAATGGCCGGAACAAAGAGATGCGACCCCGAGAGGGGAAGCTAACCTCCTAAACCCGGTCCTAATACGAATCG…	415
7	Uncultured Halobacteria archaeon clone LL76A 16S ribosomal RNA gene, partial sequence	uncultured Halobacteria archaeon	260469	761	761	1	0	0.9976	884	EF106618.1	d__Archaea;p__Halobacteriota;c__Halobacteria;o__Halobacteriales;f__Haloarculaceae;g__Haloarcula;s__Haloarcula sp005406125/amylolytica/sebkhae/taiwanensis/hispanica	662 bits (358)	397	416	0.954327	AM947496_s	SFG1A121	96.63	Archaea;Euryarchaeota;Halobacteria;Halobacteriales;Haloarculaceae;Haloarcula	28.8	TGATGTGCCGTAGTGAAGACGATAAGCGAGCCGCCTGGGAAGTACGTCCGCAAGGATGAAACTTAAAGGAATTGGCGGGGGAGCACCACAACCGGAGGAGCCTGCGGTTTAATTGGACTCAACGCCGGAAATCTCACCGGTCCCGACAACGGTAACGACGGTCAGTTTGACGAACTTACCCGAGCCGTTGAGAGGAGGTGCATGGCCGCCGTCAGCTCGTACCGTGAGGCGTCCTGTTAAGTCAGGCAACGAGCGAGACCCACACTTCTAGTTGCCAGCGATACCCCTGTGGTAGTCGGGTACACTAGGAGGACTGCCATTGCTAAAATGGAGGAAGGAATGGGCAACGGTAGGTCAGTATGCCCCGAATGGACCGGGCAACACGCGGGCTACAATGGC…	415
8	Uncultured haloarchaeon clone LDS1_clone21 16S ribosomal RNA gene, partial sequence	uncultured haloarchaeon	160804	693	693	1					d__Archaea;p__Nanohaloarchaeota;c__Nanosalinia;o__Nanosalinales;f__Nanosalinaceae;g__SG9;s__SG9 sp001761425	628 bits (340)	391	416	0.939904	AGNT_s	G17	96.89	Archaea;Euryarchaeota;Nanohaloarchaea;Nanosalina_o;Haloredivivus_f;Haloredivivus	29	TAAAGGAATTGACGGGGGAGCACCACAACCGGTGGAGGCTGCGGTTTAATTAGATCCAACGCAGAGTACCCTACCAGAGCCGACAGCAGGATGACGGTCAGCTTGAAGAGCTTACCTGACGCGCTGAGAGGAGCTGCATGGCCGCCGTCAGCTCGTGCTGTGAAGTGTCCGGTTAAGTCCGGTAACGAGCGAGACCCGCATCCAATGTTGCCACGGAGCCGCTTGTCGGTTTCGGCACTCGTTGGAGACCGCTGGCGATAAGTCAGAGGAACGAGCGGGCCACGGTAGGTCAGTATGGCCCGAATGCTCTGGGATACACGCGGCCTACAATGGCCGGAACAAAGAGATGCGACCCCGAGAGGGGAAGCTAACCTCCTAAACCCGGTCCTAATACGAATC…	418
9	Select seq JX880578.1	Uncultured archaeon clone AAA269.b1 16S ribosomal RNA gene, partial sequence	NA	115547	741	741	0.99				d__Archaea;p__Halobacteriota;c__Halobacteria;o__Halobacteriales;f__Haloferacaceae;g__Halobaculum;s__Halobaculum sp013401515	621 bits (336)	393	421	0.933492	KE356582_s	J07HB67	98.25	Archaea;Euryarchaeota;Halobacteria;Haloferacales;Haloferacaceae;Halobonum	28.6	ATTCCGGTTGATCCTGCCGGAGGCCATTGCTATCGGGGTCCGATTTAGCCATGCTAGTTGTGCGGGTTAGACCCGCAGCAAATAGCTCCGTAACACGTGGCCAAACTACCCTACGGAGGAGAATAACCTCGGGAAACTGAGGCTAACACTCCATACGGTTCCGACGCTGGAATGCCTGGAACCGGAAACGTTCCGACGCCGTAGGATGTGGCTGCGGCCGATTAGGTAGACGGTGGGGTAACGGCCCACCGTGCCGATAATCGGTACGGGTTGTGAGAGCAAGAGCCCGGAGACGGAATCTGAGACAAGATTCCGGGCCCTACGGGGCGCAGCAGGCGCGAAACCTTTACACTGCACGACAGTGCGATATGGGGACTCCGAGTGCGAGGGCATACAGTC…	420
10	Salinibacter ruber strain RM158 chromosome, complete genome	Salinibacter ruber	146919	778	778	1	0	1	3742583	CP030369.1	d__Bacteria;p__Bacteroidota;c__Rhodothermia;o__Rhodothermales;f__Salinibacteraceae;g__Salinibacter;s__Salinibacter ruber	779 bits (421)	421	421	1	Salinibacter ruber	DSM 13855	99.75	Bacteria;Rhodothermaeota;Rhodothermia;Rhodothermales;Salinibacteraceae;Salinibacter	27.2	ACGGAGAGTTTGATCCTAGCTCAGGACGAACGCTGGCGGCAGGCTTAACACATGCAAGTCGCACGAGAACGTTCTGGCTTTGCCAGGACAAGTACAGTGGCGGACGGGTGCGTATCGCGTAGATAACCTGCCCTCAGGCGCGGGACAATCACGGGAAACCGTGGCTAATACCGCACGTCGTCTGGACCCCGCATGGGGACCAGATGAAAGCCTTCGGGCGCCTTTGGATGGGTCTGCGTTGGATTAGCTTGTTGGTGAGGTAACGGCTCACCAAGGCAACGATCCATAGCTGGTCTGAGAGGACGATCAGCCACACTGGGACTGAGACACGGCCCAGACTCCTACGGGAGGCAGCAGTGGGGAATCTTGCACAATGGGGTCACCCCTGATGCAGCCATG…	421
11	Uncultured archaeon clone J07HX64_scf00259 16S ribosomal RNA gene, partial sequence	uncultured archaeon	115547	706	706	0.93					d__Archaea;p__Halobacteriota;c__Halobacteria;o__Halobacteriales;f__Haloarculaceae;g__Halovenus;s__Halovenus sp000416085	728 bits (394)	416	427	0.974239	CU467268_s		99.04	Archaea;Euryarchaeota;Halobacteria;Halobacteriales;Haloarculaceae;FN391256_g	27.8	AGCGAGACCCGCATCCTTAGTTGCCAGCAACACCATTGGTGGTTGGGTACACTAAGGAGACTGCCGCTGCTAAAGCGGAGGAAGGAACGGGCAACGGTAGGTCAGTATGCCCCGAATGTGCCGGGCAACACGCGGGCTACAATGGCCGAGACAATGGGACGCAATCCCGAGAGGGAGCGCTAATCCCCTAAACCCGGTCGTAGTTCGGATTGAGGGCTGCAACTCGCCCTCATGAAGCTGGATTCGGTAGTAGTCGCGCGTCAGTAGCACGCGGCGAATACGTCCCTGCTCCTTGCACACACCGCCCGTCAAAGCACCCGAGTGAGGTCCGGATGAGGTCATCATACGATGATCGAATCTGGGTTTCGCAAGGGGGCTTAAGTCGTAACAAGGTAGCCG…	427
12	Uncultured haloarchaeon clone NA1076FCC 16S ribosomal RNA gene, partial sequence	uncultured haloarchaeon	160804	774	774	1	0	0.993	526	JX668370.1	d__Archaea;p__Halobacteriota;c__Halobacteria;o__Halobacteriales;f__Haloferacaceae;g__Halobellus;s__Halobellus salinus	721 bits (390)	415	427	0.971897	Halobellus salinus	CSW2.24.4	97.4	Archaea;Euryarchaeota;Halobacteria;Haloferacales;Haloferacaceae;Halobellus	29.5	ATTCCGGTTGATCCTGCCGGAGGCCATTGCTATTGGAGTCCGATTTAGCCATGCTAGTCGTACGAGTTCATACTCGTGGCGAATAGCTCAGTAACACGTGGCCAATCTCCCCTTCAGCGGCGGACACCCTCGGGAAACTGAGGCTAATCCGCCATACACCTCTCAGACCGGACTGTCGAGAGGCCAAAACGCCTTCCGGCGCTGAAGGATGAGGCTGCGGCCGATTAGGTAGACGGTGGGGTAACGGCCCACCGTGCCCATAATCGGTACGGGTCGTGAGAGCGAGAACCCGGAGACGGAATCTGAGACAAGATTCCGGGCCCTACGGGGCGCAGCAGGCGCGAAACCTTTACACTGCACGCCAGTGCGATAAGGGGACTCCAAGTGCGAGGGCATATC…	428
13	Uncultured Halobacteria archaeon clone LL76A 16S ribosomal RNA gene, partial sequence	uncultured Halobacteria archaeon	260469	785	785	1					d__Archaea;p__Halobacteriota;c__Halobacteria;o__Halobacteriales;f__Haloarculaceae;g__Haloarcula;s__Haloarcula sp005406125/amylolytica/sebkhae/taiwanensis/hispanica	686 bits (371)	410	429	0.955711	AM947496_s	SFG1A121	96.5	Archaea;Euryarchaeota;Halobacteria;Halobacteriales;Haloarculaceae;Haloarcula	30.1	GCGCCATGAGCACGTGATGTGCCGTAGTGAAGACGATAAGCGAGCCGCCTGGGAAGTACGTCCGCAAGGATGAAACTTAAAGGAATTGGCGGGGGAGCACCACAACCGGAGGAGCCTGCGGTTTAATTGGACTCAACGCCGGAAATCTCACCGGTCCCGACAACGGTAACGACGGTCAGTTTGACGAACTTACCCGAGCCGTTGAGAGGAGGTGCATGGCCGCCGTCAGCTCGTACCGTGAGGCGTCCTGTTAAGTCAGGCAACGAGCGAGACCCACACTTCTAGTTGCCAGCGATACCCCTGTGGTAGTCGGGTACACTAGGAGGACTGCCATTGCTAAAATGGAGGAAGGAATGGGCAACGGTAGGTCAGTATGCCCCGAATGGACCGGGCAACACG…	428
14	Uncultured archaeon clone 4097 16S ribosomal RNA gene, partial sequence	uncultured archaeon	115547	793	793	1					d__Archaea;p__Nanohaloarchaeota;c__Nanosalinia;o__Nanosalinales;f__Nanosalinaceae;g__M3-22;s__M3-22 sp013343275	654 bits (354)	406	432	0.939815	AGNT_s	G17	99.77	Archaea;Euryarchaeota;Nanohaloarchaea;Nanosalina_o;Haloredivivus_f;Haloredivivus	30	CCTACGGGGTGCAGCAGGCACGAAACCTTCACAATGCACGCAAGTGCGATGGGGGGACTCCGAGTGTGGTCTTCCCACAAGGAAGGCCACTTTTCTGCACTGTAAGGAGGTGCCGGAACAAGGGGTGGGCAATACTGCTGCCAGCCGCCGCGGTAATAGCAGAACCCCGAGTGGTAGTCGTTATTATTGGGCTTAAAGTGTTCGTAGCCGGCCGTGTAAGTCCGCTGTGAAATCCAGGCGCTTAACGTCTGGGCGTGCAGCGGATACTGCACTGGCTTGGGACCGGACGGTGTCGAGGCTATTCCAGGAGTAGGGGTGAAATCCTAAAATTCCTGGAGGAGCGCCTGTGGCGGAAGCGCTCGACAAGTACGGATCCGACGGTGAGGAACGAAAGCCAGG…	432
15	Uncultured archaeon partial 16S rRNA gene, clone EJ22	uncultured archaeon	115547	787	787	0.99	0	0.9931	625	FM210833.1	d__Archaea;p__Halobacteriota;c__Halobacteria;o__Halobacteriales;f__Haloferacaceae;g__A07HB70;s__A07HB70 sp000496195	739 bits (400)	424	436	0.972477	KI543180_s	A07HB70	97.25	Archaea;Euryarchaeota;Halobacteria;Haloferacales;Halorubraceae;KI543180_g	29.6	ATTCCGGTTGATCCTGCCGGAGGCCATTGCTATTGGAGTCCGATTTAGCCATGCTAGTCGAGCGGGCTTAGACCCGCGGCGAAAAGCTCAGTGACACGTGGCCAAACTGCCCTGTGGAGACGGATACCCTCGGGAAACTGAGGCTAACCCGTCACACCGCTCCCACGCTGGAATGCCGGGAGCCCGAAACGCTTCGGCGCCACAGGATGTGGCTGCGGCCGATTAGGTAGACGGTGGGGTAACGGCCCACCGTGCCAATAATCGGTACGAGTTGTGAGAGCAAGAGCTCGGAGACGGAATCTGAGACAAGATTCCGGGCCCTACGGGGCGCAGCAGGCGCGAAACCTTTACACTGCACGCGAGTGCGATAAGGGGACTCCAAGTGCGAGGGCATACAGT…	436
16	Uncultured archaeon clone 4097 16S ribosomal RNA gene, partial sequence	uncultured archaeon	115547	802	802	1	0	0.9977	992	KJ546112.1	d__Archaea;p__Nanohaloarchaeota;c__Nanosalinia;o__Nanosalinales;f__Nanosalinaceae;g__M3-22;s__M3-22 sp013343275	658 bits (356)	408	434	0.940092	AGNT_s	G17	99.77	Archaea;Euryarchaeota;Nanohaloarchaea;Nanosalina_o;Haloredivivus_f;Haloredivivus	30.4	GGGCCCTACGGGGTGCAGCAGGCACGAAACCTTCACAATGCACGCAAGTGCGATGGGGGGACTCCGAGTGTGGTCTTCCCACAAGGAAGGCCACTTTTCTGCACTGTAAGGAGGTGCCGGAACAAGGGGTGGGCAATACTGCTGCCAGCCGCCGCGGTAATAGCAGAACCCCGAGTGGTAGTCGTTATTATTGGGCTTAAAGTGTTCGTAGCCGGCCGTGTAAGTCCGCTGTGAAATCCAGGCGCTTAACGTCTGGGCGTGCAGCGGATACTGCACTGGCTTGGGACCGGACGGTGTCGAGGCTATTCCAGGAGTAGGGGTGAAATCCTAAAATTCCTGGAGGAGCGCCTGTGGCGGAAGCGCTCGACAAGTACGGATCCGACGGTGAGGAACGAAAGC…	437
17	Select seq MH458809.1	Natronomonas sp. strain Tuz3BTHQ.1 16S ribosomal RNA gene, partial sequence	NA	2184060	739	739	1				d__Archaea;p__Halobacteriota;c__Halobacteria;o__Halobacteriales;f__Haloarculaceae;g__Natronomonas;s__Natronomonas moolapensis	734 bits (397)	428	443	0.96614	Natronomonas moolapensis	8.8.11	96.83	Archaea;Euryarchaeota;Halobacteria;Halobacteriales;Halobacteriaceae;Natronomonas	30.2	CTGTGCCGTAGGGAAGCCGTGAAGCGAGCCGCCTGGGAAGTACGTCTGCAAGGATGAAACTTAAAGGAATTGGCGGGGGAGCACTACAACCGGAGGAGCCTGCGGTTTAATTGGACTCAACGCCGGACATCTCACCAGCTCCGACAGTAAGAATGACAGCCAGTGTGATGAGCTTGCTAGACCTACTGAGAGGAGGTGCATGGCCGCCGTCAGCTCGTACCGTGAGGCGTCCTGTTAAGTCAGGCAACGAGCGAGACCCGCACCTCTAGTTGCCAGCAGCATCTTGCGATGGTTGGGTACACTAGGGGGACTGCCGTCGCTAAGACGGAGGAAGGAACGGGCAACGGTAGGTCAGTATGCCCCGAATGAGCTGGGCTACACGCGGGCTACAATGGTCGA…	442
18	Uncultured Halobacteria archaeon clone LL76A 16S ribosomal RNA gene, partial sequence	uncultured Halobacteria archaeon	260469	795	795	1					d__Archaea;p__Halobacteriota;c__Halobacteria;o__Halobacteriales;f__Haloarculaceae;g__Haloarcula;s__Haloarcula hispanica	723 bits (391)	430	449	0.957684	FN669144_s	4P	97.32	Archaea;Euryarchaeota;Halobacteria;Halobacteriales;Haloarculaceae;Haloarcula	31.1	AAGCAAGCCGCCTGGGAAGTACGTCCGCAAGGATGAAACTTAAAGGAATTGGCGGGGGAGCACCACAACCGGAGGAGCCTGCGGTTTAATTGGACTCAACGCCGGAAATCTCACCGGTCCCGACAACAGTAACGACGGTCAGTTTGACGAACTTACCCGAGCTGTTGAGAGGAGGTGCATGGCCGCCGTCAGCTCGTACCGTGAGGCGTCCTGTTAAGTCAGGCAACGAGCGAGACCCACACTTCTAGTTGCCAGCGATACCCTTGTGGTAGTCGGGTACACTAGGAGGACTGCCATTGTTAAAATGGAGGAAGGAATGGGCAACGGTAGGTCAGTATGCCCCGAATGGACCGGGCAACACGCGGGCTACAATGGCTATGACAGAGGGATGCAACGCCG…	448
19	Uncultured archaeon clone J07HR59_scf001382 16S ribosomal RNA gene, partial sequence	uncultured archaeon	115547	821	821	1					d__Archaea;p__Halobacteriota;c__Halobacteria;o__Halobacteriales;f__Haloferacaceae;g__J07HR59;s__J07HR59 sp000496235	793 bits (429)	447	456	0.980263	KE356576_s	J07HR59	98.92	Archaea;Euryarchaeota;Halobacteria;Haloferacales;Halorubraceae;Halorubrum	30.8	GTGAGGCGTCCTGTTAAGTCAGGCAACGAGCGAGACCCGGGTCCTTACTTGCCAGCAACGTCGCGAGACGGTTGGGGACAGTAGGGAGACTGCCGTCGCGAAGACGGAGGAAGGAACGGGCAACGGTAGGTCAGTATGCCCCGAATGGGCTGGGCAACACGCGGGCTACAATGGTCGGGACAACGGGTTCCTACGCCGAAAGGCGACGGTAATCTCGCAAACCCGATCGTAGTTCGGATTGTGGGCTGGAACTCGCCCACATGAAGCTGGATTCGGTAGTAATCGCGTGTCAGAAGCGCGCGGTGAATACGTCCCTGCTCCTTGCACACACCGCCCGTCAAAGCACCCGAGTGAGGTCCGGATGAGGCTCCCAAACGGGAGTCGAATCCGGGTTTCGCA…	456
20	Haloparvum sedimenti strain DYS4 16S ribosomal RNA, partial sequence	Haloparvum sedimenti	1678448	689	689	0.98					d__Archaea;p__Halobacteriota;c__Halobacteria;o__Halobacteriales;f__Haloferacaceae;g__J07HR59;s__J07HR59 sp000496235	837 bits (453)	455	456	0.997807	KE356576_s	J07HR59	98.66	Archaea;Euryarchaeota;Halobacteria;Haloferacales;Halorubraceae;Halorubrum	30.8	GTGAGGCGTCCTGTTAAGTCAGGCAACGAGCGAGACCCGGGTCCTTACTTGCCAGCAACGTCGCGAGACGGTTGGGGACAGTAGGGAGACTGCCGTCGCGAAGACGGAGGAAGGAACGGGCAACGGTAGGTCAGTATGCCCCGAATGGGTTGGGCAACACGCGGGCTACAATGGTCGGGACAACGGGTTCCTACACCGAGAGGTGACGGTAATCTCGCAAACCCGATCGTAGTTCGGATTGTGGACTGCAACTCGTCCACATGAAGCTGGATTCGGTAGTAATCGCGTGTCAGAAGCGCGCGGTGAATACGTCCCTGCTCCTTGCACACACCGCCCGTCAAAGCACCCGAGTGAGGTCCGGATGAGGCTCCCGACTGGGAGTCGAATCCGGGTTTCGCA…	456
21	Halorubrum yunnanense strain Q85 16S ribosomal RNA, partial sequence	Halorubrum yunnanense	1526162	832	832	1					d__Archaea;p__Halobacteriota;c__Halobacteria;o__Halobacteriales;f__Haloferacaceae;g__Halorubrum;s__Halorubrum depositum	826 bits (447)	457	462	0.989177	Halorubrum yunnanense	Q85	99.13	Archaea;Euryarchaeota;Halobacteria;Haloferacales;Halorubraceae;Halorubrum	31.8	GCAAGACCGGTGCCAGCCGCCGCGGTAATACCGGCAGCCCGAGTGATGGCCGATCTTATTGGGCCTAAAGCGTCCGTAGCTGGCCGCGCAAGTCCATCGGAAAATCCACCCGCCCAACGGGTGGGCGTCCGGTGGAAACTGCGTGGCTTGGGACCGGAAGGCGCGACGGGTACGTCCGGGGTAGGAGTGAAATCCCGTAATCCTGGACGGACCGCCGATGGCGAAAGCACGTCGCGAAAACGGATCCGACAGTGAGGGACGAAAGCTAGGGTCTCGAACCGGATTAGATACCCGGGTAGTCCTAGCCGTAAACAATGTCTGCTAGGTGTGGCTCCCACTACGAGTGGGTGCTGTGCCGTAGGGAAGCCGCTAAGCAGGCCGCCTGGGAAGTACGTCCGC…	462
22	Salinibacter ruber DSM 13855 strain M31 16S ribosomal RNA, complete sequence	Salinibacter ruber DSM 13855	309807	688	688	1					d__Bacteria;p__Bacteroidota;c__Rhodothermia;o__Rhodothermales;f__Salinibacteraceae;g__Salinibacter;s__Salinibacter ruber	763 bits (413)	447	464	0.963362	EF459716_s	3-55B	97.35	Bacteria;Rhodothermaeota;Rhodothermia;Rhodothermales;Salinibacteraceae;Salinibacter	28.1	GTTAAGTCCCGCAACGAGCGTAACCCTTGTCGTTAGTTACCAGCGGGTAGTGCCGGGGACTCTAGCGAGACTGCCTGCGCAAGCAGTGAGGAAGGTGGGGATGACGTCAAGTCATCATGGTCCTTACGCCTAGGGCTGCACACGTGCTACAATGGTCGGGACAACGAGCAGCCACCTCGCGAGGGGGAGCGAATCTCTTAAACCCGATCGCAGTTCGGATTGGAGTCTGCAACTCGACTCCATGAAGCCGGAATCGCTAGTAATCGCGGATCAGCAATGCCGCGGTGAATACGTTCCCGGGCCTTGTACACACCGCCCGTCAAGCCATGGAAGCTAAGAGCACCCGAAGTCCGTGACTCAACTCTAGCGTTAGCTAGAGGGAGAGCGGCCGAAGGTGAG…	464
23	Salinibacter ruber DSM 13855 strain M31 16S ribosomal RNA, complete sequence	Salinibacter ruber DSM 13855	309807	689	689	0.99					d__Bacteria;p__Bacteroidota;c__Rhodothermia;o__Rhodothermales;f__Salinibacteraceae;g__Salinibacter;s__Salinibacter ruber	765 bits (414)	448	465	0.963441	EF459716_s	3-55B	97.12	Bacteria;Rhodothermaeota;Rhodothermia;Rhodothermales;Salinibacteraceae;Salinibacter	28.2	TGGTTAAGTCCCGCAACGAGCGTAACCCTTGTCGTTAGTTACCAGCGGGTAGTGCCGGGGACTCTAGCGAGACTGCCTGCGCAAGCAGTGAGGAAGGTGGGGATGACGTCAAGTCATCATGGTCCTTACGCCTAGGGCTGCACACGTGCTACAATGGTCGGGACAACGAGCAGCCACCTCGCGAGGGGGAGCGAATCTCTTAAACCCGATCGCAGTTCGGATTGGAGTCTGCAACTCGACTCCATGAAGCCGGAATCGCTAGTAATCGCGGATCAGCAATGCCGCGGTGAATACGTTCCCGGGCCTTGTACACACCGCCCGTCAAGCCATGGAAGCTAAGAGCACCCGAAGTCCGTGACTCAACTCTAGCGTTAGCTAGAGGGAGAGCGGCCGAAGGTG…	466
24	Halorubrum yunnanense strain Q85 16S ribosomal RNA, partial sequence	Halorubrum yunnanense	1526162	854	854	1					d__Archaea;p__Halobacteriota;c__Halobacteria;o__Halobacteriales;f__Haloferacaceae;g__Halorubrum;s__Halorubrum depositum	848 bits (459)	469	474	0.989451	alorubrum yunnanense	Q85	99.16	Archaea;Euryarchaeota;Halobacteria;Haloferacales;Halorubraceae;Halorubrum	32.6	AATAAGGGCTGGGCAAGACCGGTGCCAGCCGCCGCGGTAATACCGGCAGCCCGAGTGATGGCCGATCTTATTGGGCCTAAAGCGTCCGTAGCTGGCCGCGCAAGTCCATCGGAAAATCCACCCGCCCAACGGGTGGGCGTCCGGTGGAAACTGCGTGGCTTGGGACCGGAAGGCGCGACGGGTACGTCCGGGGTAGGAGTGAAATCCCGTAATCCTGGACGGACCGCCGATGGCGAAAGCACGTCGCGAAAACGGATCCGACAGTGAGGGACGAAAGCTAGGGTCTCGAACCGGATTAGATACCCGGGTAGTCCTAGCCGTAAACAATGTCTGCTAGGTGTGGCTCCCACTACGAGTGGGTGCTGTGCCGTAGGGAAGCCGCTAAGCAGGCCGCCTGGG…	474
25	Halococcus salifodinae strain Blp 16S ribosomal RNA, complete sequence	Halococcus salifodinae	36738	708	708	0.99					d__Archaea;p__Halobacteriota;c__Halobacteria;o__Halobacteriales;f__Halococcaceae;g__Halococcus;s__Halococcus saccharolyticus	708 bits (383)	446	476	0.936975	HQ425157_s	GA46	93.89	Archaea;Euryarchaeota;Halobacteria;Halobacteriales;Halobacteriaceae;HQ425157_g	33.4	CCTGGGAAGTACGTCCGCAAGGATGAAACTTAAAGGAATTGGCGGGGGAGCACCACAACCGGAGGAGCCTGCGGTTTAATTGGACTCAACGCCGGACATCTCACCGGTCCCGACAACAGTAACGACGGTCAGTTTGACGAACTTACCCGGAGCTGTTGAGAGGAGGTGCATGGCCGCCGTCAGCTCGTACCGTGAGGCGTCCTGTTAAGTCAGGCAACGAGCGAGACCCGCACGCCTAATTGCCAGCAACACCCTTGTGGTGGTTGGGTACATTAGGGGGACTGCCGCTGCCAAAGCGGAGGAAGGAACGGGCAACGGTAGGTCAGTATGTCCCGAATGTGCTGGGCTACACGCGGGCTACAATGGCCGGGACAGTGGGACGCGACCCCGAGAGGGAGA…	476
26	uncultured haloarchaeon MSP23 partial 16S rRNA gene, clone SFF1A111	uncultured haloarchaeon MSP23	75458	878	1756	0.99					d__Archaea;p__Halobacteriota;c__Halobacteria;o__Halobacteriales;f__Haloarculaceae;g__Halovenus;s__Halovenus aranensis	817 bits (442)	464	475	0.976842	AM947490_s	SFG1C061	99.79	Archaea;Euryarchaeota;Halobacteria;Halobacteriales;Haloarculaceae;FN391256_g	33.3	CGAATAAGGGCTGGGCAAGACCGGTGCCAGCCGCCGCGGTAATACCGGCAGCCCGAGTGATGGCCGATATTATTGGGCCTAAAGCGTTCGTAGCCGGCCAGTCAAGTCTGTTGGGAAATCCACGCGCTCAACGCGTGGGCGTCCAGCGGAAACTGACTGGCTTGGGGCCGGAGGACTCGAGGGGTACGTCCGGGGTAGGAGTGAAATCCCGTAATCCTGGACGGACCACCGGTGGCGAAAGCGCCTCGAGAGGACGGACCCGACGGTGAGGAACGAAAGCCAGGGTCTCGAACCGGATTAGATACCCGGGTAGTCCTGGCCGTAAACAATGTCTGCTAGGTGTGGCGCAGGCTACGAGCCTGCGCTGTGCCGCAGGGAAGCCGTGAAGCAGACCGCCTG…	476
27	Uncultured archaeon clone Dallol_cave_GT_1AP_32 16S ribosomal RNA gene, partial sequence	uncultured archaeon	115547	743	743	1					d__Archaea;p__Halobacteriota;c__Halobacteria;o__Halobacteriales;f__Halococcaceae;g__Halococcus;s__Halococcus saccharolyticus/agarilyticus/salifodinae	710 bits (384)	449	480	0.935417	HQ425157_s	GA46	93.91	Archaea;Euryarchaeota;Halobacteria;Halobacteriales;Halobacteriaceae;HQ425157_g	33.5	CCTGGGAAGTACGTCCGCAAGGATGAAACTTAAAGGAATTGGCGGGGGAGCACCACAACCGGAGGAGCCTGCGGTTTAATTGGACTCAACGCCGGACATCTCACCGGTCCCGACAACAGTAACGACGGTCAGTTTGACGAACTTACCCGGAGCTGTTGAGAGGAGGTGCATGGCCGCCGTCAGCTCGTACCGTGAGGCGTCCTGTTAAGTCAGGCAACGAGCGAGACCCGCACGCCTAATTGCCAGCAACACCCTTGTGGTGGTTGGGTACATTAGGGGGACTGCCGCTGCCAAAGCGGAGGAAGGAACGGGCAACGGTAGGTCAGTATGTCCCGAATGTGCTGGGCTACACGCGGGCTACAATGGCCGGGACAGTGGGACGCGACCCCGAGAGGGAGA…	477
28	Uncultured Halorhabdus sp. partial 16S rRNA gene, clone SFH1H021	uncultured Halorhabdus sp.	643678	878	878	0.98					d__Archaea;p__Halobacteriota;c__Halobacteria;o__Halobacteriales;f__Haloarculaceae;g__Salinirussus;s__Salinirussus salinus	839 bits (454)	468	475	0.985263	CU467267_s		98.13	Archaea;Euryarchaeota;Halobacteria;Halobacteriales;Halobacteriaceae;Halorhabdus	33.3	TCTACGAACAAGTGCTGGGCAAGACCGGTGCCAGCCGCCGCGGTAATACCGGCAGCACGAGTGATGGCCGATATTATTGGGCCTAAAGCGTCCGTAGCTGGCCGGACAAGTCCGTTGGGAAATCCACCCGCTTAACGGGTGGGCGTCCAGCGGAAACTGTCCGGCTTGGAGCCGGAAGATCCGAGGGGTACGTCCGGGGTAGGAGTGAAATCCCGTAATCCTGGACGGACCGCCGGTGGCGAAAGCGCCTCGGAAGAACGGACTCGACAGTGAGGGACGAAAGCTAGGGTCTCGAACCGGATTAGATACCCGGGTAGTCCTAGCTGTAAACGATGTCCGCTAGGTGTGGCGCAGGCTACGAGCCTGCGCTGTGCCGTAGGGAAGCCGTGAAGCGGACCG…	480
29	Uncultured archaeon clone WN-FWA-190 16S ribosomal RNA gene, partial sequence	uncultured archaeon	115547	813	813	1					d__Archaea;p__Halobacteriota;c__Halobacteria;o__Halobacteriales;f__Haloarculaceae;g__Halovenus;s__Halovenus sp009831575/aranensis	769 bits (416)	462	485	0.952577	Halovenus carboxidivorans	WSH3	95.26	Archaea;Euryarchaeota;Halobacteria;Halobacteriales;Halobacteriaceae;Halovenus	33.9	CACCGTGCCAGTAATCGGTACGGGTGATGAGAGTCAGAGCCCGGAGACGGTATCTGAGACAAGATACCGGGCCCTACGGGGCGCAGCAGGCGCGAAACCTTTACACTGCACGACAGTGCGATAGGGGGACTCCGAGTGCGAGGGCATACAGTCCTCGCTTTTCTGGACCGTAAGGAGGTCCAGGAACAAGTGCTGGGCAAGACCGGTGCCAGCCGCCGCGGTAATACCGGCAGCACGAGTGATGGCCTATATTTTTGGGCCAAATGCTTTCGTAGCCGGCCGGACATGTCGGTTGGTAAATCTGCGCGCTTAACGCGCAGGCGGCCAGCGGAAACTGTCCGGCTTGGGGCCGGAAGACTCGAGGGGTACGTCCGGGGTAGGAGTGAAATCCCATAATCC…	485
30	Uncultured archaeon clone WN-FWA-190 16S ribosomal RNA gene, partial sequence	uncultured archaeon	115547	815	815	1					d__Archaea;p__Halobacteriota;c__Halobacteria;o__Halobacteriales;f__Haloarculaceae;g__Halovenus;s__Halovenus sp009831575/aranensis	771 bits (417)	463	486	0.952675	Halovenus carboxidivorans	WSH3	95.27	Archaea;Euryarchaeota;Halobacteria;Halobacteriales;Halobacteriaceae;Halovenus	34	CCACCGTGCCAGTAATCGGTACGGGTGATGAGAGTCAGAGCCCGGAGACGGTATCTGAGACAAGATACCGGGCCCTACGGGGCGCAGCAGGCGCGAAACCTTTACACTGCACGACAGTGCGATAGGGGGACTCCGAGTGCGAGGGCATACAGTCCTCGCTTTTCTGGACCGTAAGGAGGTCCAGGAACAAGTGCTGGGCAAGACCGGTGCCAGCCGCCGCGGTAATACCGGCAGCACGAGTGATGGCCTATATTTTTGGGCCAAATGCTTTCGTAGCCGGCCGGACATGTCGGTTGGTAAATCTGCGCGCTTAACGCGCAGGCGGCCAGCGGAAACTGTCCGGCTTGGGGCCGGAAGACTCGAGGGGTACGTCCGGGGTAGGAGTGAAATCCCATAATC…	486
31	Natronomonas moolapensis 8.8.11 strain JCM 14361 16S ribosomal RNA, complete sequence	Natronomonas moolapensis 8.8.11	268739	863	863	1					d__Archaea;p__Halobacteriota;c__Halobacteria;o__Halobacteriales;f__Haloarculaceae;g__Natronomonas;s__Natronomonas moolapensis	863 bits (467)	483	491	0.983707	Natronomonas moolapensis	8.8.11	98.37	Archaea;Euryarchaeota;Halobacteria;Halobacteriales;Halobacteriaceae;Natronomonas	33.5	TGAGAGGAGGTGCATGGCCGCCGTCAGCTCGTACCGTGAGGCGTCCTGTTAAGTCAGGCAACGAGCGAGACCCGCACCTCTAGTTGCCAGCAGCATCTTGCGATGGCTGGGTACACTAGGGGGACTGCCGTCGCCAAGACGGAGGAAGGAACGGGCAACGGTAGGTCAGTATGCCCCGAATGAGCTGGGCTACACGCGGGCTACAATGGTCGAGACAGTGGGATGCGACGCCGAGAGGCGAAGCTAATCTCCTAAACTCGGTCGTAGTTCGGATTGCGGGCTGAAACTCGCCCGCATGAAGCTGGATTCGGTAGTAATCGCGTGTCAGAAGCGCGCGGTGAATACGTCCCTGCTCCTTGCACACACCGCCCGTCAAAGCACCCGAGTGGGGTCCGGATG…	491
32	Haloparvum sedimenti strain DYS4 16S ribosomal RNA, partial sequence	Haloparvum sedimenti	1678448	767	767	0.99					d__Archaea;p__Halobacteriota;c__Halobacteria;o__Halobacteriales;f__Haloferacaceae;g__J07HR59;s__J07HR59 sp000496235	870 bits (471)	486	493	0.985801	KE356576_s	J07HR59	98.37	Archaea;Euryarchaeota;Halobacteria;Haloferacales;Halorubraceae;Halorubrum	33.7	TCGGGGTAGGAGTGAAATCCTGTAATCCCGCTCGGACCGCCGATGGGGAAACCACCTCAGGAACACGGATCCGACAGTGAGGGACGAAAGCCAGGGTCTCGAACCGGATTAGATACCCGGGTAGTCCTGGCCGTAAACGATGCTTGTTAGGTGTGACTCCCACTACGAGTGGGTGTTGTGCCGTAGGGAAGCCGCTAAACAGGCCGCCTGGGAAGTACGTCTGCAAGGATGAAACTTAAAGGAATTGGCGGGGGAGCACTACAACCGGAGGAGCCTGCGGTTTAATTGGACTCAACGCCGGACATCTCACCAGCCCCGACTGTGATAATGACGATCAGGTTGATGACCTCATCACGAGTCACAGAGAGGAGGTGCATGGCCGCCGTCAGCTCGTACCGT…	492
33	Halonotius pteroides DSM 18729 strain 1.15.5 16S ribosomal RNA, partial sequence	Halonotius pteroides DSM 18729	1333847	878	878	1					d__Archaea;p__Halobacteriota;c__Halobacteria;o__Halobacteriales;f__Haloferacaceae;g__Halonotius;s__Halonotius pteroides	874 bits (473)	487	494	0.98583	AM947470_s	SFG1E031	99.74	Archaea;Euryarchaeota;Halobacteria;Haloferacales;Halorubraceae;Halonotius	32.5	CTGATGAGAGGAGGTGCATGGCCGCCGTCAGCTCGTACCGTGAGGCATCCTGTTAAGTCAGGCAACGAGCGAGATCCACGTTCCTAATTGCCAGCACCACCGCACGGTGGGTGGGTACATTAGGAAGACTGCCAGTGCTAAACTGGAGGAAGGAATGGGCAACGGTAGGTCAGTATGCCCCGAATGGGCTGGGCAACACGCGGGCTACAATGGTCAGGACAACGGGTTCCAACACTGAAAAGTGACGGCAATCTCGCAAACCTGGTCGTAGTTCGGATTGCGGACTGAAACTCGTCCGCATGAAGCTGGATTCGGTAGTAATCGCGTGTCAGCAGCGCGCGGTGAATACGTCCCTGCTCCTTGCACACACCGCCCGTCAAAGCACCCGAGTGAGGTCCG…	496
34	Haloquadratum walsbyi strain JCM 12705 16S ribosomal RNA, complete sequence	Haloquadratum walsbyi	293091	905	905	1					d__Archaea;p__Halobacteriota;c__Halobacteria;o__Halobacteriales;f__Haloferacaceae;g__Haloquadratum;s__Haloquadratum walsbyi	911 bits (493)	497	499	0.995992	AM947441_s	SFG1G041	99.74	Archaea;Euryarchaeota;Halobacteria;Haloferacales;Haloferacaceae;AM947441_g	33.9	CGACGCTGTAGAGAGGAGGTGCATGGCCGCCGTCAGCTCGTACCGTGAGGCGTCCTGTTAAGTCAGGCAACGAGCGAGACCCGCACCCCTAATTGCCAGCAACAATTTCGATTGGTTGGGTACATTAGGAGGACTGCCAGTGTTAAACTGGAGGAAGGAACGGGCAACGGTAGGTCAGTATGCCCCGAATGAGCTGGGCAACACGCGGGCTACAATGGCTAAGACAATGGGTCGCTATCTCGACAGAGAACGCTAATCTCGAAACTTAGTCGTAGTTCGGATTGAGGGCTGAAACTCGCCCTCATGAAGCTGGATTCGGTAGTAGCCGCCTTTCAGTAGAAGGCGACGAATACGTCCCTGCTCCTTGCACACACCGCCCGTCAAAGCACCCGAGTGAGG…	499
35	Uncultured archaeon clone A07HR60_scf01775 16S ribosomal RNA gene, partial sequence	uncultured archaeon	115547	883	883	1					d__Archaea;p__Halobacteriota;c__Halobacteria;o__Halobacteriales;f__Haloferacaceae;g__J07HR59;s__J07HR59 sp000496235	883 bits (478)	493	500	0.986	KE356576_s	J07HR59	98.4	Archaea;Euryarchaeota;Halobacteria;Haloferacales;Halorubraceae;Halorubrum	34.2	GTACGATCGGGGTAGGAGTGAAATCCTGTAATCCCGCTCGGACCGCCGATGGGGAAACCACCTCAGGAACACGGATCCGACAGTGAGGGACGAAAGCCAGGGTCTCGAACCGGATTAGATACCCGGGTAGTCCTGGCCGTAAACGATGCTTGTTAGGTGTGACTCCCACTACGAGTGGGTGTTGTGCCGTAGGGAAGCCGCTAAACAGGCCGCCTGGGAAGTACGTCTGCAAGGATGAAACTTAAAGGAATTGGCGGGGGAGCACTACAACCGGAGGAGCCTGCGGTTTAATTGGACTCAACGCCGGACATCTCACCAGCCCCGACTGTGATAATGACGATCAGGTTGATGACCTCATCACGAGTCACAGAGAGGAGGTGCATGGCCGCCGTCAGCTCG…	499
36	Pseudomonas sp. strain HV1-16T 16S ribosomal RNA gene, partial sequence	Pseudomonas sp.	306	924	924	1					d__Bacteria;p__Proteobacteria;c__Gammaproteobacteria;o__Pseudomonadales;f__Pseudomonadaceae;g__Pseudomonas_E;s__Pseudomonas_E alcaligenes_B	918 bits (497)	499	500	0.998	QJRX_s	MB-090714	99.8	Bacteria;Proteobacteria;Gammaproteobacteria;Pseudomonadales;Pseudomonadaceae;Pseudomonas	34.3	AACAGGATTAGATACCCTGGTAGTCCACGCCGTAAACGATGTCGACTAGCCGTTGGGATCCTTGAGATCTTAGTGGCGCAGCTAACGCATTAAGTCGACCGCCTGGGGAGTACGGCCGCAAGGTTAAAACTCAAATGAATTGACGGGGGCCCGCACAAGCGGTGGAGCATGTGGTTTAATTCGAAGCAACGCGAAGAACCTTACCTGGCCTTGACATGCTGAGAACTTTCCAGAGATGGATTGGTGCCTTCGGGAGCTCAGACACAGGTGCTGCATGGCTGTCGTCAGCTCGTGTCGTGAGATGTTGGGTTAAGTCCCGTAACGAGCGCAACCCTTGTCCTTAGTTACCAGCACCTCGGGTGGGCACTCTAAGGAGACTGCCGGTGACAAACCGGAGGA…	500
37	Natronomonas moolapensis 8.8.11 complete genome	Natronomonas moolapensis 8.8.11	268739	889	889	1					d__Archaea;p__Halobacteriota;c__Halobacteria;o__Halobacteriales;f__Haloarculaceae;g__Natronomonas;s__Natronomonas moolapensis	889 bits (481)	497	505	0.984158	Natronomonas moolapensis	8.8.11	98.42	Archaea;Euryarchaeota;Halobacteria;Halobacteriales;Halobacteriaceae;Natronomonas	34.4	TTACCCGACGCTGCTGAGAGGAGGTGCATGGCCGCCGTCAGCTCGTACCGTGAGGCGTCCTGTTAAGTCAGGCAACGAGCGAGACCCGCACCTCTAGTTGCCAGCAGCATCTTGCGATGGCTGGGTACACTAGGGGGACTGCCGTCGCCAAGACGGAGGAAGGAACGGGCAACGGTAGGTCAGTATGCCCCGAATGAGCTGGGCTACACGCGGGCTACAATGGTCGAGACAGTGGGATGCGACGCCGAGAGGCGAAGCTAATCTCCTAAACTCGGTCGTAGTTCGGATTGCGGGCTGAAACTCGCCCGCATGAAGCTGGATTCGGTAGTAATCGCGTGTCAGAAGCGCGCGGTGAATACGTCCCTGCTCCTTGCACACACCGCCCGTCAAAGCACCCGA…	505
38	Uncultured archaeon clone Danakil_Assale_lake_ASS_1AP_9 16S ribosomal RNA gene, partial sequence	uncultured archaeon	115547	926	926	1					d__Archaea;p__Halobacteriota;c__Halobacteria;o__Halobacteriales;f__Haloferacaceae;g__A07HB70;s__A07HB70 sp000496195	931 bits (504)	510	513	0.994152	KI543180_s	A07HB70	99.42	Archaea;Euryarchaeota;Halobacteria;Haloferacales;Halorubraceae;KI543180_g	34.9	ATGAAACTTAAAGGAATTGGCGGGGGAGCACTACAACCGGAGGAGCCTGCGGTTTAATTGGACTCAACGCCGGAAATCTTACCAGCTCCGACAGTAGCGATGACGCTCAGTGTGATGAGCTCGGTTGAGCTACTGAGAGGAGGTGCATGGCCGCCGTCAGCTCGTACCGTGAGGCGTCCTGTTAAGTCAGGCAACGAGCGAGACCCGCACTCTTAATTGCCAGCGACACCGTGAGGTGGTCGGGTACATTAGGAGGACTGCCGTCGCCAAGACGGAGGAAGGAACGGGCAACGGTAGGTCAGTATGCCCCGAATGAGCTGGGCTACACGCGGGCTACAATGGTCGAGACAATGGGTTCCAACCTCGAGAGAGGACGGTAATCTCCTAAACTCGGTCGTA…	513
39	Halomicrobium mukohataei strain JP60 16S ribosomal RNA gene, partial sequence	Halomicrobium mukohataei	57705	865	865	1					d__Archaea;p__Halobacteriota;c__Halobacteria;o__Halobacteriales;f__Haloarculaceae;g__Halomicrobium;s__Halomicrobium sp009617995/mukohataei	865 bits (468)	498	513	0.97076	Halomicrobium mukohataei	DSM 12286	97.08	Archaea;Euryarchaeota;Halobacteria;Halobacteriales;Haloarculaceae;Halomicrobium	34.8	TTGATCCTGCCGGAGGCCATTGCTATCGGTGTCCGATTTAGCCATGCGAGTCGTGCGGGTTCAGACCCGCGGCGAACTGCTCAGTAACACGTGGCCAAACTACCCTATGGACGGGCATAACCTCGGGAAACTGAGGCTAATCCCCGATACAGCTCTCAGACTGGAGTGTCGAGAGCTGGAAACGCTCCGGCGCCATAGGATGTGGCTGCGGCCGATTAGGTAGACGGTGGGGTAACGGCCCACCGTGCCGATAATCGGTACGGGTTGTGAGAGCAAGAACCCGGAGACGGTATCTGAGACAAGATACCGGGCCCTACGGGGCGCAGCAGGCGCGAAACCTTTACACTGCACGACAGTGCGATAGGGGGACTCCGAGTGCGAGGGCATACAGTCCTCGCT…	513
40	Halomicroarcula sp. strain F28 16S ribosomal RNA gene, partial sequence	Halomicroarcula sp.	1965299	841	841	1					d__Archaea;p__Halobacteriota;c__Halobacteria;o__Halobacteriales;f__Haloarculaceae;g__Halomicroarcula;s__Halomicroarcula limicola	808 bits (437)	491	517	0.94971	Haloarcula argentinensis	JCM 9737	94.94	Archaea;Euryarchaeota;Halobacteria;Halobacteriales;Haloarculaceae;Haloarcula	35.9	TTGATCCTGCCGGAGGCCATTGCTATCGGAGTCCGATTTAGCCATGCTAGTCGCGCGGGTTAGACCCGCGGCATATAGCTCAGTAACACGTGGCCAAACTACCCTACAGACCGCAATAACCTCGGGAAACTGAGGCCAATGGCGGATATTACTCTCACGCTGGAGTGCCGAGAGTAAGAAACGTTCCGGCGCTGTAGGATGTGGCTGCGGCCGATTAGGTAGATGGTGGGGTAACGGCCCACCATGCCCGTAATCGGTACAGGTTGTGACAGCAAGAGCCTGGAGACGGTATCTGAGACAAGATACCGGGCCCTACGGGGCGCAGCAGGCGCGAAACCTTTACACTGCACGACAGTGCGATAGGGGGACTCCGAGTGCGAGGGCATACAACGCCCTCGC…	516
41	Salinibacter altiplanensis strain AN15 16S ribosomal RNA, partial sequence	Salinibacter altiplanensis	1803181	845	845	0.99					d__Bacteria;p__Bacteroidota;c__Rhodothermia;o__Rhodothermales;f__Salinibacteraceae;g__Salinibacter;s__Salinibacter sp003022565/altiplanensis	845 bits (457)	496	515	0.963107	EF459716_s	3-55B	99.23	Bacteria;Rhodothermaeota;Rhodothermia;Rhodothermales;Salinibacteraceae;Salinibacter	35	ATCTCAGGAATAAGCACCGGCTAACTCCGTGCCAGCAGCCGCGGTAATACGGAGGGTGCAAGCGTTGTCCGGAATCACTGGGCGTAAAGGGTGCGCAGGCGGGGCAGCAAGTCGGAGGTGAAAGCCCGTGGCTCAACCACGGAAGTGCCTTCGAAACTGTTGCTCTTGAGTCCCGGAGAGGTTGCCGGAATTCGTGGTGTAGCGGTGAAATGCGTAGATATCACGAGGAACACCAGAGGCGAAAGCGGGCAACTGGACGGGTACTGACGCTCAGGCACGAAAGCGCGGGGAGCAAACAGGATTAGATACCCTGGTAGTCCGCGCCGTAAACGATGAATGCTCGCCGTTATCCCGCTTAAGGGATAGTGGCTAAGCTAACGCGTTAAGCATTCCGCCTGG…	517
42	Halosimplex rubrum strain R27 16S ribosomal RNA, partial sequence	Halosimplex rubrum	869889	754	754	1					d__Archaea;p__Halobacteriota;c__Halobacteria;o__Halobacteriales;f__Haloarculaceae;g__Halosimplex;s__Halosimplex sp003730195	806 bits (436)	491	518	0.947876	JN714404_s	XKL1	94.78	Archaea;Euryarchaeota;Halobacteria;Halobacteriales;Haloarculaceae;Halosimplex	35.1	TTGATCCTGCCGGAGGCCATTGCTATCGGAGTTCGACTTAGCCATGCTAGTCGCACGGGTTCAGACCCGTGGCAAATAGCTCAGTAACACGTGGTCAAACTACCCTGCAGACCGGAATAACCTCGGGAAACTGAGGCCAATTCCGGATAGGACTGCCGAGCTGGAGTGCTGGGAGTCTGAAACGTTACGGCGCTGTAGGATGTGGCTGCGGCCGATTAGGTAGACGGTGGGGTAACGGCCCACCGTGCCAATAATCGGTACAGGTTGTGAGAGCAAGAGCCTGGAGACGGTATCTGAGACAAGATACCGGGCCCTACGGGGCGCAGCAGGCGCGAAACCTTTACACTGCACGACAGTGCGATAGGGGAACTCCGAGTGCGAGGGCATACAACGCCCTCG…	517
43	Halomicrobium mukohataei DSM 12286 strain JCM 9738 16S ribosomal RNA, complete sequence	Halomicrobium mukohataei DSM 12286	485914	878	878	1					d__Archaea;p__Halobacteriota;c__Halobacteria;o__Halobacteriales;f__Haloarculaceae;g__Halomicrobium;s__Halomicrobium sp009617995/mukohataei	878 bits (475)	505	520	0.971154	Halomicrobium mukohataei	DSM 12286	97.12	Archaea;Euryarchaeota;Halobacteria;Halobacteriales;Haloarculaceae;Halomicrobium	35.3	ATTCCGGTTGATCCTGCCGGAGGCCATTGCTATCGGTGTCCGATTTAGCCATGCGAGTCGTGCGGGTTCAGACCCGCGGCGAACTGCTCAGTAACACGTGGCCAAACTACCCTATGGACGGGCATAACCTCGGGAAACTGAGGCTAATCCCCGATACAGCTCTCAGACTGGAGTGTCGAGAGCTGGAAACGCTCCGGCGCCATAGGATGTGGCTGCGGCCGATTAGGTAGACGGTGGGGTAACGGCCCACCGTGCCGATAATCGGTACGGGTTGTGAGAGCAAGAACCCGGAGACGGTATCTGAGACAAGATACCGGGCCCTACGGGGCGCAGCAGGCGCGAAACCTTTACACTGCACGACAGTGCGATAGGGGGACTCCGAGTGCGAGGGCATACAGT…	520
44	Halomicroarcula limicola strain YGHS32 16S ribosomal RNA, partial sequence	Halomicroarcula limicola	1429915	832	832	1					d__Archaea;p__Halobacteriota;c__Halobacteria;o__Halobacteriales;f__Haloarculaceae;g__Halomicroarcula;s__Halomicroarcula limicola	817 bits (442)	496	522	0.950192	Haloarcula argentinensis	JCM 9737	94.96	Archaea;Euryarchaeota;Halobacteria;Halobacteriales;Haloarculaceae;Haloarcula	36.1	ATTCCGGTTGATCCTGCCGGAGGCCATTGCTATCGGAGTCCGATTTAGCCATGCTAGTCGCGCGGGTTAGACCCGCGGCATATAGCTCAGTAACACGTGGCCAAACTACCCTACAGACCGCAATAACCTCGGGAAACTGAGGCCAATGGCGGATATTACTCTCACGCTGGAGTGCCGAGAGTAAGAAACGTTCCGGCGCTGTAGGATGTGGCTGCGGCCGATTAGGTAGATGGTGGGGTAACGGCCCACCATGCCCGTAATCGGTACAGGTTGTGACAGCAAGAGCCTGGAGACGGTATCTGAGACAAGATACCGGGCCCTACGGGGCGCAGCAGGCGCGAAACCTTTACACTGCACGACAGTGCGATAGGGGGACTCCGAGTGCGAGGGCATACAACG…	523
45	Halosimplex rubrum strain R27 16S ribosomal RNA, partial sequence	Halosimplex rubrum	869889	767	767	1					d__Archaea;p__Halobacteriota;c__Halobacteria;o__Halobacteriales;f__Haloarculaceae;g__Halosimplex;s__Halosimplex sp003730195	815 bits (441)	496	523	0.948375	JN714404_s	XKL1	94.84	Archaea;Euryarchaeota;Halobacteria;Halobacteriales;Haloarculaceae;Halosimplex	35.5	ATTCCGGTTGATCCTGCCGGAGGCCATTGCTATCGGAGTTCGACTTAGCCATGCTAGTCGCACGGGTTCAGACCCGTGGCAAATAGCTCAGTAACACGTGGTCAAACTACCCTGCAGACCGGAATAACCTCGGGAAACTGAGGCCAATTCCGGATAGGACTGCCGAGCTGGAGTGCTGGGAGTCTGAAACGTTACGGCGCTGTAGGATGTGGCTGCGGCCGATTAGGTAGACGGTGGGGTAACGGCCCACCGTGCCAATAATCGGTACAGGTTGTGAGAGCAAGAGCCTGGAGACGGTATCTGAGACAAGATACCGGGCCCTACGGGGCGCAGCAGGCGCGAAACCTTTACACTGCACGACAGTGCGATAGGGGAACTCCGAGTGCGAGGGCATACAAC…	524
46	Salinirussus salinus strain YGH44 16S ribosomal RNA, complete sequence	Salinirussus salinus	1198300	878	878	1					d__Archaea;p__Halobacteriota;c__Halobacteria;o__Halobacteriales;f__Haloarculaceae;g__Salinirussus;s__Salinirussus salinus	878 bits (475)	514	533	0.964353	CU467267_s		96.99	Archaea;Euryarchaeota;Halobacteria;Halobacteriales;Halobacteriaceae;Halorhabdus	36.8	ACTCCGAGTGCGAGGGCATACAACGCCCTCGCTTTTGTAGACCCTAAGGCGGTCTACGAACAAGTGCTGGGCAAGACCGGTGCCAGCCGCCGCGGTAATACCGGCAGCACGAGTGATGGCCGATATTATTGGGCCTAAAGCGTCCGTAGCTGGCCGGACAAGTCCGTTGGGAAATCCACCCGCTTAACGGGTGGGCGTCCAGCGGAAACTGTCCGGCTTGGAGCCGGAAGATCCGAGGGGTACGTCCGGGGTAGGAGTGAAATCCCGTAATCCTGGACGGACCGCCGGTGGCGAAAGCGCCTCGGAAGAACGGACTCGACAGTGAGGGACGAAAGCTAGGGTCTCGAACCGGATTAGATACCCGGGTAGTCCTAGCTGTAAACGATGTCCGCTAGGTGT…	533
47	Halovenus rubra strain R28 16S ribosomal RNA, partial sequence	Halovenus rubra	869890	822	822	0.99					d__Archaea;p__Halobacteriota;c__Halobacteria;o__Halobacteriales;f__Haloarculaceae;g__Halovenus;s__Halovenus aranensis	883 bits (478)	517	536	0.964552	AM947490_s	SFG1C061	98.14	Archaea;Euryarchaeota;Halobacteria;Halobacteriales;Haloarculaceae;FN391256_g	37.7	TAGGGGAATCCCGAGTGCGAGGGCATACAGTCCTCGCTTTTGCACACCGTAAGGAGGTGCGCGAATAAGGGCTGGGCAAGACCGGTGCCAGCCGCCGCGGTAATACCGGCAGCCCGAGTGATGGCCGATATTATTGGGCCTAAAGCGTTCGTAGCCGGCCAGTCAAGTCTGTTGGGAAATCCACGCGCTCAACGCGTGGGCGTCCAGCGGAAACTGACTGGCTTGGGGCCGGAGGACTCGAGGGGTACGTCCGGGGTAGGAGTGAAATCCCGTAATCCTGGACGGACCACCGGTGGCGAAAGCGCCTCGAGAGGACGGACCCGACGGTGAGGAACGAAAGCCAGGGTCTCGAACCGGATTAGATACCCGGGTAGTCCTGGCCGTAAACAATGTCTGCTA…	538
48	Haloquadratum walsbyi strain JCM 12705 16S ribosomal RNA, complete sequence	Haloquadratum walsbyi	293091	983	983	1					d__Archaea;p__Halobacteriota;c__Halobacteria;o__Halobacteriales;f__Haloferacaceae;g__Haloquadratum;s__Haloquadratum walsbyi	989 bits (535)	539	541	0.996303	AM947441_s	SFG1G041	99.76	Archaea;Euryarchaeota;Halobacteria;Haloferacales;Haloferacaceae;AM947441_g	36.8	GCTCCGACTACAGTGATGACGACCAGGTTGATGACCTCATCACGACGCTGTAGAGAGGAGGTGCATGGCCGCCGTCAGCTCGTACCGTGAGGCGTCCTGTTAAGTCAGGCAACGAGCGAGACCCGCACCCCTAATTGCCAGCAACAATTTCGATTGGTTGGGTACATTAGGAGGACTGCCAGTGTTAAACTGGAGGAAGGAACGGGCAACGGTAGGTCAGTATGCCCCGAATGAGCTGGGCAACACGCGGGCTACAATGGCTAAGACAATGGGTCGCTATCTCGACAGAGAACGCTAATCTCGAAACTTAGTCGTAGTTCGGATTGAGGGCTGAAACTCGCCCTCATGAAGCTGGATTCGGTAGTAGCCGCCTTTCAGTAGAAGGCGACGAATACGTCC…	541
49	Halonotius pteroides DSM 18729 strain 1.15.5 16S ribosomal RNA, partial sequence	Halonotius pteroides DSM 18729	1333847	966	966	1					d__Archaea;p__Halobacteriota;c__Halobacteria;o__Halobacteriales;f__Haloferacaceae;g__Halonotius;s__Halonotius pteroides	963 bits (521)	535	542	0.987085	AM947470_s	SFG1E031	99.77	Archaea;Euryarchaeota;Halobacteria;Haloferacales;Halorubraceae;Halonotius	35.7	CAGCCCCGACATCAGTAATGACAGTCATGTTGACGACATCCACTCGAGCTGATGAGAGGAGGTGCATGGCCGCCGTCAGCTCGTACCGTGAGGCATCCTGTTAAGTCAGGCAACGAGCGAGATCCACGTTCCTAATTGCCAGCACCACCGCACGGTGGGTGGGTACATTAGGAAGACTGCCAGTGCTAAACTGGAGGAAGGAATGGGCAACGGTAGGTCAGTATGCCCCGAATGGGCTGGGCAACACGCGGGCTACAATGGTCAGGACAACGGGTTCCAACACTGAAAAGTGACGGCAATCTCGCAAACCTGGTCGTAGTTCGGATTGCGGACTGAAACTCGTCCGCATGAAGCTGGATTCGGTAGTAATCGCGTGTCAGCAGCGCGCGGTGAATACGT…	544
50	Halovenus salina strain ASP54 16S ribosomal RNA, partial sequence	Halovenus salina	1510225	852	852	0.99					d__Archaea;p__Halobacteriota;c__Halobacteria;o__Halobacteriales;f__Haloarculaceae;g__Halovenus;s__Halovenus aranensis	902 bits (488)	528	548	0.963504	AM947490_s	SFG1C061	97.63	Archaea;Euryarchaeota;Halobacteria;Halobacteriales;Haloarculaceae;FN391256_g	38.2	TAGACGGTGGGGTAACGGCCCACCGTGCCAGTAATCGGTACGGGTGATGAGAGTCAGAGCCCGGAGACGGTATCTGAGACAAGATACCGGGCCCTACGGGGCGCAGCAGGCGCGAAACCTTTACACTGCACGACAGTGCGATAGGGGGATTCCGAGTGCGAGGGCATACAGTCCTCGCTTTTCTGGATCGTAAGGAGATGCAAGAATAAGGGCTGGGCAAGACCGGTGCCAGCCGCCGCGGTAATACCGGCAGCCCGAGTGATGGCCGATATTATTGGGCCTAAAGCGTTCGTAGCCGGCCGGACAAGTCCGTTGGGAAATCTGCGCGCTTAACGCGCAGGCGGCCAGCGGAAACTGTCCGGCTTGGGGCCGGAAGACTCGAGGGGTACGTCCGGGGTA…	548
51	Halorubrum sodomense strain JCM 8880 16S ribosomal RNA, complete sequence	Halorubrum sodomense	35743	610	610	0.69					d__Archaea;p__Halobacteriota;c__Halobacteria;o__Halobacteriales;f__Haloferacaceae;g__Halorubrum;s__Halorubrum sp005435165	610 bits (330)	364	381	0.955381	AOJO_s	ATCC 700873	84.42	Archaea;Euryarchaeota;Halobacteria;Haloferacales;Halorubraceae;Halorubrum	45.7	CCAAACCGGCTGCTTAGACGACATTGAGGGTTCTACGGAGATTAGATGGCGCGAAACCTTTACACTGTACGACAGTGCGATAGGGGGATCCCAATTGTACAGGCATAGCGCCTGTGCTTTTCGGTACCCTAAGGCGGTGTCAGAATAAGGGCTGGGCAAGACCGGTGCCAGCCGCCGCGGTAATACCGGCAGCCCAACTGATGGCCGATCTTATTGGGCCTAAAGCGTCCGTAGCTGGCCGCGCAAGTCCGTCGGGAAATCCACCTGCTCAACAGGTGGGCGCCCCGTAGAAACTGCGTGGCTTGGGACTGGAAAGCGCGACGAGTACGTCTGGGGTAGGAGTGAAATCCCGTAATCCCGGACGGACCGCCGGTGGCGAAAGCACGTCGTGAGAGCGGA…	551
52	Halorubrum arcis strain AJ201 16S ribosomal RNA, complete sequence	Halorubrum arcis	368454	894	894	1					d__Archaea;p__Halobacteriota;c__Halobacteria;o__Halobacteriales;f__Haloferacaceae;g__Halorubrum;s__Halorubrum persicum	878 bits (475)	532	560	0.95	Halorubrum ejinorense	EJ-32	94.99	Archaea;Euryarchaeota;Halobacteria;Haloferacales;Halorubraceae;Halorubrum	39.1	TTGATCCTGCCGGAGGCCATTGCTATTGGGATCCGATTTAGCCATGCTAGTCGTACGAGTTCATACTCGTGGCGCATAGCTCAGTAACACGTGGCCAAACTACCCTTCGGAGCTCCATACCCTCGGGAAACTGAGGCTAATAGAGCATCCCACAGTTCACCTGGAACGAGAACTGTGCCAAACGCTCCGGCGCCGAAGGACGTGGCTGCGGCCGATTAGGTAGACGGTGGGGTAACGGCCCACCGTGCCAATAATCGGTACGGGTGGTGAGAGCCAGAACCCGGAGACGGAATCTGAGACAAGATTCCGGGCCCTACGGGGCGCAGCAGGCGCGAAACCTTTACACTGCACGCCAGTGCGATAGGGGGATCCCAAGTGCACAGGCATAGTGCCTGTGCT…	559
53	Salinirubrum litoreum strain XD46 16S ribosomal RNA, partial sequence	Salinirubrum litoreum	1126234	780	780	1					d__Archaea;p__Halobacteriota;c__Halobacteria;o__Halobacteriales;f__Haloarculaceae;g__QS-4-70-19;s__QS-4-70-19 sp007421925	963 bits (521)	547	560	0.976786	Haloglomus irregulare	F16-60	97.5	Archaea;Euryarchaeota;Halobacteria;Halobacteriales;Halobacteriaceae;Haloglomus	39.1	TTGATCCTGCCGGAGGCCATTGCTATCGGTGTCCGATTTAGCCATGCGAGTCGCGCGGGTTCAGACCCGCGGCGAACTGCTCAGTAACACGTGGCCAAACTACCCTCTGGACACGGACAACCTCGGGAAACTGAGGCTAACCCGTGATATCGCTTCCGAGCTGGAGTGCTGGAAGCGAGAAACGCTCCGGCGCCGGAGGATGTGGCTGCGGCCGATTAGGTAGACGGTGGGGTAACGGCCCACCGTGCCGATAATCGGTACGGGTTGTGAGAGCAAGAGCCCGGAGACGGACTCTGAGACAAGAGTCCGGGCCCTACGGGGCGCAGCAGGCGCGAAACCTTTACACTGCACGACAGTGCGATAGGGGGACACCGAGTGCGAGGGCATAGAGCCCTCGCT…	560
54	Salinibacter ruber DSM 13855 strain M31 16S ribosomal RNA, complete sequence	Salinibacter ruber DSM 13855	309807	819	819	1					d__Bacteria;p__Bacteroidota;c__Rhodothermia;o__Rhodothermales;f__Salinibacteraceae;g__Salinibacter;s__Salinibacter ruber	848 bits (459)	528	562	0.939502	EF459716_s	3-55B	98.35	Bacteria;Rhodothermaeota;Rhodothermia;Rhodothermales;Salinibacteraceae;Salinibacter	36.9	TTGATCCTAGCTCAGGACGAACGCTGGCGGCAGGCTTAACACATGCAAGTCGCACGAGAACGCCCGGGCCTAGCCTGGGCAAGTACAGTGGCGGACGGGTGCGTAACGCGTAGATAACCTGCCCTCAGGCGCGGGACAATCGCGGGAAACCGCGGCTAATACCGCACGACGTCCGGATCCCGCATGGGAGCCGGATGAAACCTTGGGGTTACCCAGGGGCCTTTGGATGGGTCTGCGTCGGATTAGCTTGTTGGTGAGGTAACGGCTCACCAAGGTAGCGATCCGTAGCTGGTCTGAGAGGACGATCAGTCACACTGGGACTGAGACACGGCCCAGACTCCTACGGGAGGCAGCAGTGGGGAATCTTGCACAATGGGGTCACCCCTGATGCAGCCATGC…	561
55	Halovenus salina strain ASP54 16S ribosomal RNA, partial sequence	Halovenus salina	1510225	876	876	1					d__Archaea;p__Halobacteriota;c__Halobacteria;o__Halobacteriales;f__Haloarculaceae;g__Halovenus;s__Halovenus aranensis	928 bits (502)	542	562	0.964413	AM947490_s	SFG1C061	97.69	Archaea;Euryarchaeota;Halobacteria;Halobacteriales;Haloarculaceae;FN391256_g	39.2	GTAGACGGTGGGGTAACGGCCCACCGTGCCAGTAATCGGTACGGGTGATGAGAGTCAGAGCCCGGAGACGGTATCTGAGACAAGATACCGGGCCCTACGGGGCGCAGCAGGCGCGAAACCTTTACACTGCACGACAGTGCGATAGGGGGATTCCGAGTGCGAGGGCATACAGTCCTCGCTTTTCTGGATCGTAAGGAGATGCAAGAATAAGGGCTGGGCAAGACCGGTGCCAGCCGCCGCGGTAATACCGGCAGCCCGAGTGATGGCCGATATTATTGGGCCTAAAGCGTTCGTAGCCGGCCGGACAAGTCCGTTGGGAAATCTGCGCGCTTAACGCGCAGGCGGCCAGCGGAAACTGTCCGGCTTGGGGCCGGAAGACTCGAGGGGTACGTCCGGGGT…	562
56	Halobacterium noricense strain JCM 15102 16S ribosomal RNA, complete sequence	Halobacterium noricense	223182	806	806	1					d__Archaea;p__Halobacteriota;c__Halobacteria;o__Halobacteriales;f__Halobacteriaceae;g__Halobacterium;s__Halobacterium sp000230955	828 bits (448)	528	568	0.929577	EF690558_s	TX4CA_03	93.66	Archaea;Euryarchaeota;Halobacteria;Halobacteriales;Halobacteriaceae;JN714452_g	39.5	GGTATCTGAGACAAGATACCGGGCCCTACGGGGCGCAGCAGGCGCGAAACCTTTACACTGTGCGCAAGCGCGATAAGGGGATTCCAAGTGCGAGGGCATACTGTCCTCGCTTTTCTGTACCGTAAGGTGGTACAGGAACAAGAACTGGGCAAGACCGGTGCCAGCCGCCGCGGTAATACCGGCAGTTCGAGTGATGGCCGCTCTTATTGGGCCTAAAGCGTTCGTAGCCGGCCAGTCAAGTCTGTCGGGAAACCTGCTCGCTTAACGAGCAGCCGTCCGGCGGAAACTGATCGGCTTGGGACCGGAAGACCCGAGGGGTACGTCCGGGGTAGGAGTGAAATCCTGTAATCCTGGACGGACCGCCGGTGGCGAAAGCGCCTCGGGAGGACGGATCCGACA…	568
57	Salinibacter ruber DSM 13855 strain M31 16S ribosomal RNA, complete sequence	Salinibacter ruber DSM 13855	309807	835	835	1					d__Bacteria;p__Bacteroidota;c__Rhodothermia;o__Rhodothermales;f__Salinibacteraceae;g__Salinibacter;s__Salinibacter ruber	861 bits (466)	535	569	0.940246	EF459716_s	3-55B	98.35	Bacteria;Rhodothermaeota;Rhodothermia;Rhodothermales;Salinibacteraceae;Salinibacter	36.9	ACGGAGAGTTTGATCCTAGCTCAGGACGAACGCTGGCGGCAGGCTTAACACATGCAAGTCGCACGAGAACGCCCGGGCCTAGCCTGGGCAAGTACAGTGGCGGACGGGTGCGTAACGCGTAGATAACCTGCCCTCAGGCGCGGGACAATCGCGGGAAACCGCGGCTAATACCGCACGACGTCCGGATCCCGCATGGGAGCCGGATGAAACCTTGGGGTTACCCAGGGGCCTTTGGATGGGTCTGCGTCGGATTAGCTTGTTGGTGAGGTAACGGCTCACCAAGGTAGCGATCCGTAGCTGGTCTGAGAGGACGATCAGTCACACTGGGACTGAGACACGGCCCAGACTCCTACGGGAGGCAGCAGTGGGGAATCTTGCACAATGGGGTCACCCCTGATG…	570
58	Halapricum salinum strain CBA1105 16S ribosomal RNA (rrnA), partial sequence	Halapricum salinum	1457250	909	909	1					d__Archaea;p__Halobacteriota;c__Halobacteria;o__Halobacteriales;f__Haloarculaceae;g__Halovenus;s__Halovenus sp004015825	987 bits (534)	562	576	0.975694	HQ425153_s	GA35	96.88	Archaea;Euryarchaeota;Halobacteria;Halobacteriales;Halobacteriaceae;Halorhabdus	40.2	CGCTGTGCCGTAGGGAAGCCGTGAAGCGGACCGCCTGGGAAGTACGTCTGCAAGGATGAAACTTAAAGGAATTGGCGGGGGAGCACTACAACCGGAGGAGCCTGCGGTTTAATTGGACTCAACGCCGGACATCTCACCGGCACCGACAATGTGCAGTGAAGGTCAGATTGATGATCTTACTGGAGCCATTGAGAGGAGGTGCATGGCCGCCGTCAGCTCGTACCGTGAGGCGTCCTGTTAAGTCAGGCAACGAGCGAGACCCGCATCCTTAGTTGCCAGCAACACCATTGGTGGTTGGGTACACTAAGGAGACTGCCGCTGCCAAAGCGGAGGAAGGAACGGGCAACGGTAGGTCAGTATGCCCCGAATGTGCCGGGCAACACGCGGGCTACAATGGTC…	576
59	Halorubrum arcis strain AJ201 16S ribosomal RNA, complete sequence	Halorubrum arcis	368454	922	922	1					d__Archaea;p__Halobacteriota;c__Halobacteria;o__Halobacteriales;f__Haloferacaceae;g__Halorubrum;s__Halorubrum persicum	905 bits (490)	549	578	0.949827	Halorubrum ejinorense	EJ-32	94.74	Archaea;Euryarchaeota;Halobacteria;Haloferacales;Halorubraceae;Halorubrum	39.9	ATTCCGGTTGATCCTGCCGGAGGCCATTGCTATTGGGATCCGATTTAGCCATGCTAGTCGTACGAGTTCATACTCGTGGCGCATAGCTCAGTAACACGTGGCCAAACTACCCTTCGGAGCTCCATACCCTCGGGAAACTGAGGCTAATAGAGCATCCCACAGTTCACCTGGAACGAGAACTGTGCCAAACGCTCCGGCGCCGAAGGACGTGGCTGCGGCCGATTAGGTAGACGGTGGGGTAACGGCCCACCGTGCCAATAATCGGTACGGGTGGTGAGAGCCAGAACCCGGAGACGGAATCTGAGACAAGATTCCGGGCCCTACGGGGCGCAGCAGGCGCGAAACCTTTACACTGCACGCCAGTGCGATAGGGGGATCCCAAGTGCACAGGCATAGTGC…	577
60	Halobacterium noricense strain JCM 15102 16S ribosomal RNA, complete sequence	Halobacterium noricense	223182	830	830	1					d__Archaea;p__Halobacteriota;c__Halobacteria;o__Halobacteriales;f__Halobacteriaceae;g__Halobacterium;s__Halobacterium sp000230955	852 bits (461)	541	581	0.931153	EF690558_s	TX4CA_03	93.8	Archaea;Euryarchaeota;Halobacteria;Halobacteriales;Halobacteriaceae;JN714452_g	40.4	AGAGCCCGGAGACGGTATCTGAGACAAGATACCGGGCCCTACGGGGCGCAGCAGGCGCGAAACCTTTACACTGTGCGCAAGCGCGATAAGGGGATTCCAAGTGCGAGGGCATACTGTCCTCGCTTTTCTGTACCGTAAGGTGGTACAGGAACAAGAACTGGGCAAGACCGGTGCCAGCCGCCGCGGTAATACCGGCAGTTCGAGTGATGGCCGCTCTTATTGGGCCTAAAGCGTTCGTAGCCGGCCAGTCAAGTCTGTCGGGAAACCTGCTCGCTTAACGAGCAGCCGTCCGGCGGAAACTGATCGGCTTGGGACCGGAAGACCCGAGGGGTACGTCCGGGGTAGGAGTGAAATCCTGTAATCCTGGACGGACCGCCGGTGGCGAAAGCGCCTCGGGAG…	581
61	Salinirubrum litoreum strain XD46 16S ribosomal RNA, partial sequence	Salinirubrum litoreum	1126234	821	821	0.99					d__Archaea;p__Halobacteriota;c__Halobacteria;o__Halobacteriales;f__Haloarculaceae;g__QS-4-70-19;s__QS-4-70-19 sp007421925	1005 bits (544)	570	583	0.977702	Haloglomus irregulare	F16-60	97.43	Archaea;Euryarchaeota;Halobacteria;Halobacteriales;Halobacteriaceae;Haloglomus	40.5	ATTCCGGTTGATCCTGCCGGAGGCCATTGCTATCGGTGTCCGATTTAGCCATGCGAGTCGCGCGGGTTCAGACCCGCGGCGAACTGCTCAGTAACACGTGGCCAAACTACCCTCTGGACACGGACAACCTCGGGAAACTGAGGCTAACCCGTGATATCGCTTCCGAGCTGGAGTGCTGGAAGCGAGAAACGCTCCGGCGCCGGAGGATGTGGCTGCGGCCGATTAGGTAGACGGTGGGGTAACGGCCCACCGTGCCGATAATCGGTACGGGTTGTGAGAGCAAGAGCCCGGAGACGGACTCTGAGACAAGAGTCCGGGCCCTACGGGGCGCAGCAGGCGCGAAACCTTTACACTGCACGACAGTGCGATAGGGGGACACCGAGTGCGAGGGCATAGAGC…	583
62	Halapricum salinum strain CBA1105 16S ribosomal RNA (rrnA), partial sequence	Halapricum salinum	1457250	926	926	0.99					d__Archaea;p__Halobacteriota;c__Halobacteria;o__Halobacteriales;f__Haloarculaceae;g__Halovenus;s__Halovenus sp004015825	1007 bits (545)	573	587	0.97615	HQ425153_s	GA35	96.93	Archaea;Euryarchaeota;Halobacteria;Halobacteriales;Halobacteriaceae;Halorhabdus	41	ACGAGCCTGCGCTGTGCCGTAGGGAAGCCGTGAAGCGGACCGCCTGGGAAGTACGTCTGCAAGGATGAAACTTAAAGGAATTGGCGGGGGAGCACTACAACCGGAGGAGCCTGCGGTTTAATTGGACTCAACGCCGGACATCTCACCGGCACCGACAATGTGCAGTGAAGGTCAGATTGATGATCTTACTGGAGCCATTGAGAGGAGGTGCATGGCCGCCGTCAGCTCGTACCGTGAGGCGTCCTGTTAAGTCAGGCAACGAGCGAGACCCGCATCCTTAGTTGCCAGCAACACCATTGGTGGTTGGGTACACTAAGGAGACTGCCGCTGCCAAAGCGGAGGAAGGAACGGGCAACGGTAGGTCAGTATGCCCCGAATGTGCCGGGCAACACGCGGGCT…	587
63	Salinibacter altiplanensis strain AN15 16S ribosomal RNA, partial sequence	Salinibacter altiplanensis	1803181	953	953	1					d__Bacteria;p__Bacteroidota;c__Rhodothermia;o__Rhodothermales;f__Salinibacteraceae;g__Salinibacter;s__Salinibacter sp003022565	974 bits (527)	576	600	0.96	EF459716_s	3-55B	99.33	Bacteria;Rhodothermaeota;Rhodothermia;Rhodothermales;Salinibacteraceae;Salinibacter	40.6	CCTATGGGGCGTAAACTCCTTTTCTGAGAGAAGAAGCCCCTGTAGGTTCAGGGCGTGACGGTATCTCAGGAATAAGCACCGGCTAACTCCGTGCCAGCAGCCGCGGTAATACGGAGGGTGCAAGCGTTGTCCGGAATCACTGGGCGTAAAGGGTGCGCAGGCGGGGCAGCAAGTCGGAGGTGAAAGCCCGTGGCTCAACCACGGAAGTGCCTTCGAAACTGTTGCTCTTGAGTCCCGGAGAGGTTGCCGGAATTCGTGGTGTAGCGGTGAAATGCGTAGATATCACGAGGAACACCAGAGGCGAAAGCGGGCAACTGGACGGGTACTGACGCTCAGGCACGAAAGCGCGGGGAGCAAACAGGATTAGATACCCTGGTAGTCCGCGCCGTAAACGATGAA…	600
64	Natronomonas moolapensis 8.8.11 strain JCM 14361 16S ribosomal RNA, complete sequence	Natronomonas moolapensis 8.8.11	268739	1134	1134	1					d__Archaea;p__Halobacteriota;c__Halobacteria;o__Halobacteriales;f__Haloarculaceae;g__Natronomonas;s__Natronomonas moolapensis	1134 bits (614)	616	617	0.998379	Natronomonas moolapensis	8.8.11	99.84	Archaea;Euryarchaeota;Halobacteria;Halobacteriales;Halobacteriaceae;Natronomonas	42.1	CTGCGGCCGATTAGGTAGACGGTGGGGTAACGGCCCACCGTGCCGATAATCGGTACGGGTCATGAGAGTGAGAGCCCGGAGACGGACTCTGAGACACGAGTCCGGGCCCTACGGGGCGCAGCAGGCGCGAAACCTTTACACTGCACGACAGTGCGATAGGGGGACACCGAGTGCGAGGGCATAGAGCCCTCGCTTTTGTAGACCGTAAGGAGGTCTACGAATAAGGGCTGGGCAAGACCGGTGCCAGCCGCCGCGGTAACACCGGCAGCCCAAGTGATGGCCGATATTATTGGGCCTAAAGCGTCCGTAGCTGGCCGCGCAAGTTCGTCGGGAAATCCACTCGCTTAACGAGTGGGCGTCCGGCGAAAACTGTGCGGCTTGGGACCGGAAGATCCAAGG…	617
65	Natronomonas moolapensis 8.8.11 strain JCM 14361 16S ribosomal RNA, complete sequence	Natronomonas moolapensis 8.8.11	268739	1136	1136	1					d__Archaea;p__Halobacteriota;c__Halobacteria;o__Halobacteriales;f__Haloarculaceae;g__Natronomonas;s__Natronomonas moolapensis	1136 bits (615)	617	618	0.998382	Natronomonas moolapensis	8.8.11	99.84	Archaea;Euryarchaeota;Halobacteria;Halobacteriales;Halobacteriaceae;Natronomonas	42.1	GCTGCGGCCGATTAGGTAGACGGTGGGGTAACGGCCCACCGTGCCGATAATCGGTACGGGTCATGAGAGTGAGAGCCCGGAGACGGACTCTGAGACACGAGTCCGGGCCCTACGGGGCGCAGCAGGCGCGAAACCTTTACACTGCACGACAGTGCGATAGGGGGACACCGAGTGCGAGGGCATAGAGCCCTCGCTTTTGTAGACCGTAAGGAGGTCTACGAATAAGGGCTGGGCAAGACCGGTGCCAGCCGCCGCGGTAACACCGGCAGCCCAAGTGATGGCCGATATTATTGGGCCTAAAGCGTCCGTAGCTGGCCGCGCAAGTTCGTCGGGAAATCCACTCGCTTAACGAGTGGGCGTCCGGCGAAAACTGTGCGGCTTGGGACCGGAAGATCCAAG…	618
66	Halomicroarcula pellucida strain BNERC31 16S ribosomal RNA (rrnB), partial sequence	Halomicroarcula pellucida	1427151	1057	1057	1					d__Archaea;p__Halobacteriota;c__Halobacteria;o__Halobacteriales;f__Haloarculaceae;g__Halomicroarcula;s__Halomicroarcula pellucida	1057 bits (572)	604	620	0.974194	EU722673_s	SA21	99.19	Archaea;Euryarchaeota;Halobacteria;Halobacteriales;Haloarculaceae;Haloarcula	43	GTATCTGAGACAAGATACCGGGCCCTACGGGGCGCAGCAGGCGCGAAACCTTTACACTGCACGAGAGTGCGATAGGGGGACTCCGAGTGCGAGGGCATATAGTCCTCGCTTTTCTGAACCGTAAGGTGGTTCAGGAACAAGTGCTGGGCAAGACCGGTGCCAGCCGCCGCGGTAATACCGGCAGCACGAGTGATGGCCGATTTTATTGGGCCTAAAGCGTCCGTAGCTTGCTGTGTAAGTCCATTGGGAAATCCACGCGCTCAACGCGTGGGCGTCCGGTGGAAACTGCACGGCTTGGGGCCGAGAGACTCGACGGGTACGTCCGGGGTAGGAGTGAAATCCTATAATCCTGGACGGACCACCAATGGGGAAACCACGTCGAGAGACCGGACCCGACAG…	620
67	Halovenus rubra strain R28 16S ribosomal RNA, partial sequence	Halovenus rubra	869890	948	948	1					d__Archaea;p__Halobacteriota;c__Halobacteria;o__Halobacteriales;f__Haloarculaceae;g__Halovenus;s__Halovenus sp009831575	976 bits (528)	594	625	0.9504	AM947448_s	SFG1B091	98.81	Archaea;Euryarchaeota;Halobacteria;Halobacteriales;Halobacteriaceae;AM947448_g	41.4	GAAACTTAAAGGAATTGGCGGGGGAGCACTACAACCGGAGGAGCCTGCGGTTTAATTGGACTCAACGCCGGACATCTCACCGGCACCGACAACAGTGACGACGGTCAGGTTGATGACCTTACCCGAGTTGTTGAGAGGAGGTGCATGGCCGCCGTCAGCTCGTACCGTGAGGCGTCCTGTTAAGTCAGGCAACGAGCGAGACCCGCATCCTTAGTTGCCAGCAACACCATTGGTGGTTGGGTACACTAAGGAGACTGCCGCTGCTAAAGCGGAGGAAGGAACGGGCAACGGTAGGTCAGTATGCCCCGAATGTGCCGGGCAACACGCGGGCTACAATGGCCGGGACAATGGGAAGCTATCCCGAGAGGGAACGCTAATCCCCTAAACCCGGTCGTAGTT…	621
68	Halomicroarcula pellucida strain BNERC31 16S ribosomal RNA (rrnB), partial sequence	Halomicroarcula pellucida	1427151	1018	1018	1					d__Archaea;p__Halobacteriota;c__Halobacteria;o__Halobacteriales;f__Haloarculaceae;g__Haloarcula;s__Haloarcula sp005406125	1024 bits (554)	605	630	0.960317	JN714439_s	XKL43	98.89	Archaea;Euryarchaeota;Halobacteria;Halobacteriales;Haloarculaceae;Haloarcula	42.8	CCTGGGAAGTACGTCCGCAAGGATGAAACTTAAAGGAATTGGCGGGGGAGCACCACAACCGGAGGAGCCTGCGGTTTAATTGGACTCAACGCCGGACATCTCACCGGTCCCGACAACAGTAACGACGGTCAGTTTGACGAACTTACCCGAGCTGTTGAGAGGAGGTGCATGGCCGCCGTCAGCTCGTACCGTGAGGCGTCCTGTTAAGTCAGGCAACGAGCGAGACCCGCACTTCTAGTTGCCAGCAATACCCTTGAGGTAGTTGGGTACACTAGGAGGACTGCCATTGTTAAAATGGAGGAAGGAACGGGCAACGGTAGGTCAGTATGCCCCGAATGGACCGGGCAACACGCGGGCTACAATGGCTATGACAGAGGGATGCAACGCCGAGAGGCGAAG…	629
69	Halomicroarcula pellucida strain BNERC31 16S ribosomal RNA (rrnB), partial sequence	Halomicroarcula pellucida	1427151	1075	1075	1					d__Archaea;p__Halobacteriota;c__Halobacteria;o__Halobacteriales;f__Haloarculaceae;g__Halomicroarcula;s__Halomicroarcula pellucida	1075 bits (582)	614	630	0.974603	EU722673_s	SA21	99.21	Archaea;Euryarchaeota;Halobacteria;Halobacteriales;Haloarculaceae;Haloarcula	43.7	GGAGACGGTATCTGAGACAAGATACCGGGCCCTACGGGGCGCAGCAGGCGCGAAACCTTTACACTGCACGAGAGTGCGATAGGGGGACTCCGAGTGCGAGGGCATATAGTCCTCGCTTTTCTGAACCGTAAGGTGGTTCAGGAACAAGTGCTGGGCAAGACCGGTGCCAGCCGCCGCGGTAATACCGGCAGCACGAGTGATGGCCGATTTTATTGGGCCTAAAGCGTCCGTAGCTTGCTGTGTAAGTCCATTGGGAAATCCACGCGCTCAACGCGTGGGCGTCCGGTGGAAACTGCACGGCTTGGGGCCGAGAGACTCGACGGGTACGTCCGGGGTAGGAGTGAAATCCTATAATCCTGGACGGACCACCAATGGGGAAACCACGTCGAGAGACCGGAC…	630
70	Halomicroarcula pellucida strain BNERC31 16S ribosomal RNA (rrnB), partial sequence	Halomicroarcula pellucida	1427151	1086	1086	1					d__Archaea;p__Halobacteriota;c__Halobacteria;o__Halobacteriales;f__Haloarculaceae;g__Halomicroarcula;s__Halomicroarcula pellucida	1092 bits (591)	625	642	0.97352	EU722673_s	SA21	97.35	Archaea;Euryarchaeota;Halobacteria;Halobacteriales;Haloarculaceae;Haloarcula	44.6	GTATCTGAGACAAGATACCGGGCCCTACGGGGCGCAGCAGGCGCGAAACCTTTACACTGCACGAGAGTGCGATAGGGGGACTCCGAGTGCGAGGGCATATAGTCCTCGCTTTTCTGAACCGTAAGGTGGTTCAGGAACAAGAACTGGGCAAGACCGGTGCCAGCCGCCGCGGTAATACCGGCAGTTCGAGTGATGGCCGATTTTATTGGGCCTAAAGCGTCCGTAGCCTGCTGTGTAAGTCCATTGGGAAATCGACGCGCTCAACGCGTCGGCGTCCGGTGGAAACTACACGGCTTGGGGCCGAGAGACTTGACGGGTACGTCCGGGGTAGGAGTGAAATCCTGTAATCCTGGACGGACCACCGATGGGGAAACCACGTCAAGAGACCGGACCCGACGG…	642
71	Halovenus rubra strain R28 16S ribosomal RNA, partial sequence	Halovenus rubra	869890	1077	1077	1					d__Archaea;p__Halobacteriota;c__Halobacteria;o__Halobacteriales;f__Haloarculaceae;g__Halovenus;s__Halovenus sp009831575	1149 bits (622)	646	658	0.981763	FN391291_s	SFH1D081	98.78	Archaea;Euryarchaeota;Halobacteria;Halobacteriales;Halobacteriaceae;Halorhabdus	46	CACCGTGCCAGTAATCGGTACGGGTGATGAGAGTCAGAGCCCGGAGACGGTATCTGAGACAAGATACCGGGCCCTACGGGGCGCAGCAGGCGCGAAACCTTTACACTGCACGACAGTGCGATAGGGGGACTCCGAGTGCGAGGGCATATAGTCCTCGCTTTTCTGGACCGTAAGGAGGTGCAGGAACAAGTGCTGGGCAAGACCGGTGCCAGCCGCCGCGGTAATACCGGCAGCACAAGTGATGGCCGATATTATTGGGCCTAAAGCGTTCGTAGCTGGCCAGGCAAGTTCGTTGGGAAATCCACGCGCTTAACGCGTGGGCGTCCAGCGAAAACTGTTTGGCTTGGGGCCGGAAGACTCGAGGGGTACGTCCGGGGTAGGAGTGAAATCCCGTAATCC…	658
72	Halovenus rubra strain R28 16S ribosomal RNA, partial sequence	Halovenus rubra	869890	1081	1081	1					d__Archaea;p__Halobacteriota;c__Halobacteria;o__Halobacteriales;f__Haloarculaceae;g__Halovenus;s__Halovenus sp009831575	1153 bits (624)	648	660	0.981818	FN391291_s	SFH1D081	98.79	Archaea;Euryarchaeota;Halobacteria;Halobacteriales;Halobacteriaceae;Halorhabdus	46.2	CCACCGTGCCAGTAATCGGTACGGGTGATGAGAGTCAGAGCCCGGAGACGGTATCTGAGACAAGATACCGGGCCCTACGGGGCGCAGCAGGCGCGAAACCTTTACACTGCACGACAGTGCGATAGGGGGACTCCGAGTGCGAGGGCATATAGTCCTCGCTTTTCTGGACCGTAAGGAGGTGCAGGAACAAGTGCTGGGCAAGACCGGTGCCAGCCGCCGCGGTAATACCGGCAGCACAAGTGATGGCCGATATTATTGGGCCTAAAGCGTTCGTAGCTGGCCAGGCAAGTTCGTTGGGAAATCCACGCGCTTAACGCGTGGGCGTCCAGCGAAAACTGTTTGGCTTGGGGCCGGAAGACTCGAGGGGTACGTCCGGGGTAGGAGTGAAATCCCGTAATC…	660
73	Halomicroarcula pellucida strain BNERC31 16S ribosomal RNA (rrnB), partial sequence	Halomicroarcula pellucida	1427151	1127	1127	1					d__Archaea;p__Halobacteriota;c__Halobacteria;o__Halobacteriales;f__Haloarculaceae;g__Halomicroarcula;s__Halomicroarcula pellucida	1133 bits (613)	653	673	0.970282	EU722673_s	SA21	96.88	Archaea;Euryarchaeota;Halobacteria;Halobacteriales;Haloarculaceae;Haloarcula	46.7	GGAGACGGTATCTGAGACAAGATACCGGGCCCTACGGGGCGCAGCAGGCGCGAAACCTTTACACTGCACGAGAGTGCGATAGGGGGACTCCGAGTGCGAGGGCATATAGTCCTCGCTTTTCTGAACCGTAAGGTGGTTCAGGAACAAGAACTGGGCAAGACCGGTGCCAGCCGCCGCGGTAATACCGGCAGTTCGAGTGATGGCCGATTTTATTGGGCCTAAAGCGTCCGTAGCCTGCTGTGTAAGTCCATTGGGAAATCGACGCGCTCAACGCGTCGGCGTCCGGTGGAAACTACACGGCTTGGGGCCGAGAGACTTGACGGGTACGTCCGGGGTAGGAGTGAAATCCTGTAATCCTGGACGGACCACCGATGGGGAAACCACGTCAAGAGACCGGAC…	673
74	Halovenus rubra strain R28 16S ribosomal RNA, partial sequence	Halovenus rubra	869890	1123	1123	1					d__Archaea;p__Halobacteriota;c__Halobacteria;o__Halobacteriales;f__Haloarculaceae;g__Halovenus;s__Halovenus sp009831575	1162 bits (629)	664	681	0.975037	Salinibaculum litoreum	HD8-45	97.94	Archaea;Euryarchaeota;Halobacteria;Halobacteriales;Halobacteriaceae;Salinibaculum	46.3	GCGCTGTGCCGTAGGGAAGCCGTGAAGCGGACCGCCTGGGAAGTACGTCTGCAAGGATGAAACTTAAAGGAATTGGCGGGGGAGCACTACAACCGGAGGAGCCTGCGGTTTAATTGGACTCAACGCCGGACATCTCACCAGCACCGACAGTGGCTGTGAAGGTCAGTTTGATGAGCTTACTGGAGCCACTGAGAGGAGGTGCATGGCCGCCGTCAGCTCGTACCGTGAGGCGTCCTGTTAAGTCAGGCAACGAGCGAGACCCGCACTCCTAGTTGCCAGCAACACCATTGGTGGTTGGGTACACTAGGAGGACTGCCGCTGCCAAAGCGGAGGAAGGAACGGGCAACGGTAGGTCAGTATGCCCCGAATGTGCTGGGCAACACGCGGGCTACAATGGCC…	680
75	Haloplanus litoreus strain GX21 16S ribosomal RNA, partial sequence	Haloplanus litoreus	767515	1201	1201	1					d__Archaea;p__Halobacteriota;c__Halobacteria;o__Halobacteriales;f__Haloferacaceae;g__Haloplanus;s__Haloplanus natans	1195 bits (647)	677	692	0.978324	GQ374954_s	Baj_clone3	98.99	Archaea;Euryarchaeota;Halobacteria;Haloferacales;Haloferacaceae;Haloplanus	48	TGCGGCCGATTAGGTAGACGGTGGGGTAACGGCCCACCGTGCCGATAATCGGTACGGGTTGTGAGAGCAAGAACCCGGAGACGGAATCTGAGACAAGATTCCGGGCCCTACGGGGCGCAGCAGGCGCGAAACCTTTACACTGCACGCAAGTGCGATAAGGGGACCCCGAGTGCGAGGGCATACAGTCCTCGCTTTTCACTACCGTAAGGTGGTAGTGGAATAAGAGCTGGGCAAGACCGGTGCCAGCCGCCGCGGTAATACCGGCAGCTCGAGTGATGGCCGATTTTATTGGGCCTAAAGCGTCCGTAGCCGGCCGAGCAAGTCCATCGGGAAATCCGCCAGCCCAACTGGCGGGCGTCCGGTGGAAACTGCACGGCTCGGGACCGGAAGACCCGAAGG…	692
76	Haloplanus litoreus strain GX21 16S ribosomal RNA, partial sequence	Haloplanus litoreus	767515	1203	1203	1					d__Archaea;p__Halobacteriota;c__Halobacteria;o__Halobacteriales;f__Haloferacaceae;g__Haloplanus;s__Haloplanus natans	1197 bits (648)	678	693	0.978355	GQ374954_s	Baj_clone3	98.99	Archaea;Euryarchaeota;Halobacteria;Haloferacales;Haloferacaceae;Haloplanus	48	CTGCGGCCGATTAGGTAGACGGTGGGGTAACGGCCCACCGTGCCGATAATCGGTACGGGTTGTGAGAGCAAGAACCCGGAGACGGAATCTGAGACAAGATTCCGGGCCCTACGGGGCGCAGCAGGCGCGAAACCTTTACACTGCACGCAAGTGCGATAAGGGGACCCCGAGTGCGAGGGCATACAGTCCTCGCTTTTCACTACCGTAAGGTGGTAGTGGAATAAGAGCTGGGCAAGACCGGTGCCAGCCGCCGCGGTAATACCGGCAGCTCGAGTGATGGCCGATTTTATTGGGCCTAAAGCGTCCGTAGCCGGCCGAGCAAGTCCATCGGGAAATCCGCCAGCCCAACTGGCGGGCGTCCGGTGGAAACTGCACGGCTCGGGACCGGAAGACCCGAAG…	693
77	Halovenus rubra strain R28 16S ribosomal RNA, partial sequence	Halovenus rubra	869890	1151	1151	1					d__Archaea;p__Halobacteriota;c__Halobacteria;o__Halobacteriales;f__Haloarculaceae;g__Halovenus;s__Halovenus sp009831575	1190 bits (644)	679	696	0.975575	Salinibaculum litoreum	HD8-45	97.99	Archaea;Euryarchaeota;Halobacteria;Halobacteriales;Halobacteriaceae;Salinibaculum	47.4	GCAGGCTACGAGCCTGCGCTGTGCCGTAGGGAAGCCGTGAAGCGGACCGCCTGGGAAGTACGTCTGCAAGGATGAAACTTAAAGGAATTGGCGGGGGAGCACTACAACCGGAGGAGCCTGCGGTTTAATTGGACTCAACGCCGGACATCTCACCAGCACCGACAGTGGCTGTGAAGGTCAGTTTGATGAGCTTACTGGAGCCACTGAGAGGAGGTGCATGGCCGCCGTCAGCTCGTACCGTGAGGCGTCCTGTTAAGTCAGGCAACGAGCGAGACCCGCACTCCTAGTTGCCAGCAACACCATTGGTGGTTGGGTACACTAGGAGGACTGCCGCTGCCAAAGCGGAGGAAGGAACGGGCAACGGTAGGTCAGTATGCCCCGAATGTGCTGGGCAACACG…	695
78	Uncultured archaeon clone J07HR59_scf001382 16S ribosomal RNA gene, partial sequence	uncultured archaeon	115547	1205	1205	1					d__Archaea;p__Halobacteriota;c__Halobacteria;o__Halobacteriales;f__Haloferacaceae;g__J07HR59;s__J07HR59 sp000496235	1205 bits (652)	684	700	0.977143	KE356576_s	J07HR59	97.71	Archaea;Euryarchaeota;Halobacteria;Haloferacales;Halorubraceae;Halorubrum	47.9	GGTGGGGTAACGGCCCACCGTGCCAATAATCGGTCTGGGTCATGAGAGTGAGAACCCAGAGACGGACTCTGAGACAAGAGTCCGGGCCCTACGGGGCGCAGCAGGCGCGAAACCTTTACACTGCACGACAGTGCGATAAGGGGACCCCAAGTGCGCAGGCATAGTGCCTGTGCTTTTCTGGACTGTAGGGCGGTCCAGGAACAAGGGCTGGGCAAGACCGGTGCCAGCCGCCGCGGTAATACCGGCAGCCCAAGTGATGGCCGCTGTTATTGGGCCTAAAGCGTCCGTAGCTGGCCGCGCAAGTCCGTCGGGAAATCCGCTCGCTCAACGGGCGGCCGTCCGGCGGAAACTGCGCGGCTTGGGACCGGGAGGCCTGAGGGGTACGATCGGGGTAGGAGT…	700
79	Uncultured archaeon partial 16S rRNA gene clone 186ZH02	uncultured archaeon	115547	1288	1288	1					d__Archaea;p__Halobacteriota;c__Halobacteria;o__Halobacteriales;f__Haloferacaceae;g__Halonotius;s__Halonotius pteroides	1271 bits (688)	696	700	0.994286	Halonotius pteroides	CSW1.15.5	99.43	Archaea;Euryarchaeota;Halobacteria;Haloferacales;Halorubraceae;Halonotius	48.7	TTGATCCTGCCGGAGGACATTGCTATTGGGATTCGATTTAGCCATGCTAGTCGAACGAGTTCACACTCGTGGCACATAGCTCAGTAACACGTGGCCAAGCTACCCTTCAGTCAGCAATACCCTCGGGAAACTGAGGCTAATAGCTGATACGAAACAGATGCTGGAATGCACTGTATTCCAAAGACACCGCTGAAGGATGCGGCTGCGGCCGATTAGGTAGACGGTGGGGTAACGGCCCACCGTGCCAGTAATCGGTACGGGTGATGAGAGTCAGAGCCCGGAGACGGAATCTGAGACAAGATTCCGGGCCCTACGGGGCGCAGCAGGCGCGAAACCTTTACACTGCACGAAAGTGCGATAGGGGAATCCCAAGTGCGAGGGCATATTAGCCCTCGCTTT…	700
80	uncultured haloarchaeon MSP23 partial 16S rRNA gene, clone SFF1E081	uncultured haloarchaeon MSP23	75458	1290	1290	1					d__Archaea;p__Halobacteriota;c__Halobacteria;o__Halobacteriales;f__Haloarculaceae;g__Halovenus;s__Halovenus aranensis	1184 bits (641)	681	701	0.971469	CU467268_s		98.43	Archaea;Euryarchaeota;Halobacteria;Halobacteriales;Haloarculaceae;FN391256_g	48.9	GGATGTGGCTGCGGCCGATTAGGTAGACGGTGGGGTAACGGCCCACCGTGCCAGTAATCGGTACGGGTGATGAGAGTCAGAACCCGGAGACGGTATCTGAGACAAGATACCGGGCCCTACGGGGCGCAGCAGGCGCGAAACCTTTACACTGCACGACAGTGCGATAGGGGGATTCCGAGTGCGAGGGCATACAGTCCTCGCTTTTCTGGACCGTAAGGAGGTCCAAGAATAAGGGCTGGGCAAGACCGGTGCCAGCCGCCGCGGTAATACCGGCAGCCCGAGTGATGGCCGATATTATTGGGCCTAAAGCGTCCGTAGCTGGCCAGACAAGTCCGTTGGGAAATCCACGCGCTCAACGCGTGGGCGTCCAGCGGAAACTGCCTGGCTTGGGGCCGGAGG…	701
81	Halomicroarcula sp. strain F24A 16S ribosomal RNA gene, partial sequence	Halomicroarcula sp.	1965299	1284	1284	1					d__Archaea;p__Halobacteriota;c__Halobacteria;o__Halobacteriales;f__Haloarculaceae;g__Halomicroarcula;s__Halomicroarcula pellucida	1140 bits (617)	673	701	0.960057	JN714439_s	XKL43	99.43	Archaea;Euryarchaeota;Halobacteria;Halobacteriales;Haloarculaceae;Haloarcula	47.7	TGGTGGGGTAACGGCCCACCATGCCTATAATCGGTACAGGTTGTGAGAGCAAGAGCCTGGAGACGGTATCTGAGACAAGATACCGGGCCCTACGGGGCGCAGCAGGCGCGAAACCTTTACACTGCACGACAGTGCGATAAGGGGACTCCGAGTGCGAGGGCATATAGTCCTCGCTTTTCTGTACCGTAGGGAGGTACAGGAACAAGTGCTGGGCAAGACCGGTGCCAGCCGCCGCGGTAATACCGGCAGCACGAGTGATGACCGATATTATTGGGCCTAAAGCGTCCGTAGCTGGCCAAGCAAGTCCATTGGGAAATCCACGCGCTCAACGCGTGGGCGTCCGGTGGAAACTGTTTGGCTTGGGGCCAGAAGACCTGAGGGGTACGTCCGGGGTAGGAG…	701
82	uncultured haloarchaeon MSP23 partial 16S rRNA gene, clone SFF1E081	uncultured haloarchaeon MSP23	75458	1293	1293	1					d__Archaea;p__Halobacteriota;c__Halobacteria;o__Halobacteriales;f__Haloarculaceae;g__Halovenus;s__Halovenus aranensis	1188 bits (643)	683	703	0.97155	CU467268_s		98.44	Archaea;Euryarchaeota;Halobacteria;Halobacteriales;Haloarculaceae;FN391256_g	49	AGGATGTGGCTGCGGCCGATTAGGTAGACGGTGGGGTAACGGCCCACCGTGCCAGTAATCGGTACGGGTGATGAGAGTCAGAACCCGGAGACGGTATCTGAGACAAGATACCGGGCCCTACGGGGCGCAGCAGGCGCGAAACCTTTACACTGCACGACAGTGCGATAGGGGGATTCCGAGTGCGAGGGCATACAGTCCTCGCTTTTCTGGACCGTAAGGAGGTCCAAGAATAAGGGCTGGGCAAGACCGGTGCCAGCCGCCGCGGTAATACCGGCAGCCCGAGTGATGGCCGATATTATTGGGCCTAAAGCGTCCGTAGCTGGCCAGACAAGTCCGTTGGGAAATCCACGCGCTCAACGCGTGGGCGTCCAGCGGAAACTGCCTGGCTTGGGGCCGGAG…	703
83	Uncultured euryarchaeote clone DSFBPENV12arc_1F 16S ribosomal RNA gene, partial sequence	uncultured euryarchaeote	114243	1206	1206	1					d__Archaea;p__Halobacteriota;c__Halobacteria;o__Halobacteriales;f__Haloarculaceae;g__Halomicroarcula;s__Halomicroarcula pellucida	1151 bits (623)	679	707	0.960396	HQ425172_s	OA39	97.45	Archaea;Euryarchaeota;Halobacteria;Halobacteriales;Haloarculaceae;Haloarcula	49.6	TGGTGGGGTAACGGCCCACCATGCCTATAATCGGTACAGGTTGTGAGAGCAAGAGCCTGGAGACGGTATCTGAGACAAGATACCGGGCCCTACGGGGCGCAGCAGGCGCGAAACCTTTACACTGCACGACAGTGCGATAAGGGGACTCCAAGTGCGAGGGCATATAGCCCTCGCTTTTCTGTACCGTAGGGAAGTACAGGAACAAGTGCTGGGCAAGACCGGTGCCAGCCGCCGCGGTAATACCGGCAGCACGAGTGATGGCCGATATTATTGGGCCTAAAGCGTCCGTAGCCGGCCAAACAAGTCCGTTGGGAAATCGACGTGCTCAACGCGTCGGCGTCCGGCGGAAACTGTTTGGCTTGGGGCCAGAAGATCTGAGGGGTACGTCCGGGGTAGGAG…	707
84	Uncultured archaeon partial 16S rRNA gene clone 186ZH02	uncultured archaeon	115547	1301	1301	1					d__Archaea;p__Halobacteriota;c__Halobacteria;o__Halobacteriales;f__Haloferacaceae;g__Halonotius;s__Halonotius pteroides	1284 bits (695)	703	707	0.994342	Halonotius pteroides	CSW1.15.5	99.43	Archaea;Euryarchaeota;Halobacteria;Haloferacales;Halorubraceae;Halonotius	49.2	TTCCGGTTGATCCTGCCGGAGGACATTGCTATTGGGATTCGATTTAGCCATGCTAGTCGAACGAGTTCACACTCGTGGCACATAGCTCAGTAACACGTGGCCAAGCTACCCTTCAGTCAGCAATACCCTCGGGAAACTGAGGCTAATAGCTGATACGAAACAGATGCTGGAATGCACTGTATTCCAAAGACACCGCTGAAGGATGCGGCTGCGGCCGATTAGGTAGACGGTGGGGTAACGGCCCACCGTGCCAGTAATCGGTACGGGTGATGAGAGTCAGAGCCCGGAGACGGAATCTGAGACAAGATTCCGGGCCCTACGGGGCGCAGCAGGCGCGAAACCTTTACACTGCACGAAAGTGCGATAGGGGAATCCCAAGTGCGAGGGCATATTAGCCCT…	707
85	Uncultured archaeon clone SS33-C228 16S ribosomal RNA gene, partial sequence	uncultured archaeon	115547	1273	1273	1					d__Archaea;p__Halobacteriota;c__Halobacteria;o__Halobacteriales;f__Haloferacaceae;g__Halonotius;s__Halonotius sp000496215	1229 bits (665)	697	712	0.978933	AM947475_s	SFG1F021	99.83	Archaea;Euryarchaeota;Halobacteria;Haloferacales;Halorubraceae;Halonotius	47.3	TCGTTAGGTGTGGCACCCACTACGAGTGGGTGCTGTGCCGCAGGGAAGCCGCTAAACGAGCCGCCTGGGAAGTACGTCCGCAAGGATGAAACTTAAAGGAATTGGCGGGGGAGCACTACAACCGGAGGAGCCTGCGGTTTAATTGGACTCAACGCCGGAAATCTCACCAGCCCCGACATCAGTAATGACGGTCATGTTGACGACATCTGCCCGAGCTGATGAGAGGAGGTGCATGGCCGCCGTCAGCTCGTACCGTGAGGCATCCTGTTAAGTCAGGCAACGAGCGAGATCCACATCCCTAATTGCCAGCACCATCGCCAGATGGGTGGGTACATTAGGGAGACTGCCGCTGCTAAAGCGGAGGAAGGAATGGGCAACGGTAGGTCAGTATGCCCCGAA…	711
86	Salinirussus salinus strain YGH44 16S ribosomal RNA, complete sequence	Salinirussus salinus	1198300	1279	1279	1					d__Archaea;p__Halobacteriota;c__Halobacteria;o__Halobacteriales;f__Haloarculaceae;g__Salinirussus;s__Salinirussus salinus	1284 bits (695)	707	713	0.991585	Salinirussus salinus	YGH44	99.02	Archaea;Euryarchaeota;Halobacteria;Halobacteriales;Halobacteriaceae;Salinirussus	48.5	TGTCCGCTAGGTGTGGCGCAGGCTACGAGCCTGCGCTGTGCCGTAGGGAAGCCGTGAAGCGGACCGCCTGGGAAGTACGTCTGCAAGGATGAAACTTAAAGGAATTGGCGGGGGAGCACTACAACCGGAGGAGCCTGCGGTTTAATTGGACTCAACGCCGGAAATCTCACCAGCACCGACAGTAGCTGTGAAGGTCAGTCTGATGCGCTTACTGGAGCTACTGAGAGGAGGTGCATGGCCGCCGTCAGCTCGTACCGTGAGGCGTCCTGTTAAGTCAGGCAACGAGCGAGACCCGCACTCCTAGTTGCCAGCAATACCCTTGTGGTAGTTGGGTACACTAGGAGGACTGCCGCTGCTAAAGCGGAGGAAGGAACGGGCAACGGTAGGTCAGTATGCCCC…	713
87	Uncultured archaeon clone SS33-C228 16S ribosomal RNA gene, partial sequence	uncultured archaeon	115547	1280	1280	1					d__Archaea;p__Halobacteriota;c__Halobacteria;o__Halobacteriales;f__Haloferacaceae;g__Halonotius;s__Halonotius sp000496215	1236 bits (669)	701	716	0.97905	AM947475_s	SFG1F021	99.83	Archaea;Euryarchaeota;Halobacteria;Haloferacales;Halorubraceae;Halonotius	47.5	ATGCTCGTTAGGTGTGGCACCCACTACGAGTGGGTGCTGTGCCGCAGGGAAGCCGCTAAACGAGCCGCCTGGGAAGTACGTCCGCAAGGATGAAACTTAAAGGAATTGGCGGGGGAGCACTACAACCGGAGGAGCCTGCGGTTTAATTGGACTCAACGCCGGAAATCTCACCAGCCCCGACATCAGTAATGACGGTCATGTTGACGACATCTGCCCGAGCTGATGAGAGGAGGTGCATGGCCGCCGTCAGCTCGTACCGTGAGGCATCCTGTTAAGTCAGGCAACGAGCGAGATCCACATCCCTAATTGCCAGCACCATCGCCAGATGGGTGGGTACATTAGGGAGACTGCCGCTGCTAAAGCGGAGGAAGGAATGGGCAACGGTAGGTCAGTATGCCC…	715
88	Natronomonas sp. GV-5 16S ribosomal RNA gene, partial sequence	Natronomonas sp. GV-5	1089767	1314	1314	1					d__Archaea;p__Halobacteriota;c__Halobacteria;o__Halobacteriales;f__Haloarculaceae;g__Natronomonas;s__Natronomonas moolapensis	1280 bits (693)	711	720	0.9875	Natronomonas moolapensis	8.8.11	98.75	Archaea;Euryarchaeota;Halobacteria;Halobacteriales;Halobacteriaceae;Natronomonas	49.1	CTGCGGCCGATTAGGTAGACGGTGGGGTAACGGCCCACCGTGCCGATAATCGGTACGGGTCATGAGAGTGAGAGCCCGGAGACGGACTCTGAGACACGAGTCCGGGCCCTACGGGGCGCAGCAGGCGCGAAACCTTTACACTGCACGCCAGTGCGATAGGGGGACACCGAGTGCGAGGGCATAGAGCCCTCGCTTTTGTAGACCGTAAGGAGGTCCACGAATAAGGGCTGGGCAAGACCGGTGCCAGCCGCCGCGGTAACACCGGCAGCCCGAGTGATGGCCGATATTATTGGGCCTAAAGCGTCCGTAGCTGGCCGCACAAGTCCGTCGGGAAATCCACTCGCTTAACGAGTGGGCGTCCGGCGGAAACTGTGCGGCTTGGGACCGGAAGATCCGAGG…	720
89	Halosimplex sp. strain GDY60rrnB 16S ribosomal RNA gene, partial sequence	Halosimplex sp.	1882270	1199	1199	1					d__Archaea;p__Halobacteriota;c__Halobacteria;o__Halobacteriales;f__Haloarculaceae;g__Halosimplex;s__Halosimplex sp004698125	1175 bits (636)	695	724	0.959945	JN714433_s	XKL36	95.02	Archaea;Euryarchaeota;Halobacteria;Halobacteriales;Halobacteriaceae;Halorhabdus	49.2	AGCCGTAAACGATGCTCACTAGGTGTGGCGCAGGCTACGAGCCTGCGCGGTGCCGTAGGGAAGCCGTGAAGTGAGCCGCCTGGGAAGTACGTCCGCAAGGATGAAACTTAAAGGAATTGGCGGGGGAGCACTACAACCGGAGGAGCCTGCGGTTTAATTGGACTCAACGCCGGACATCTCACCAGCACCGACAGTAGCAGTGACGGTCAGGTTGATGACCTTACTTGAGCTACTGAGAGGAGGTGCATGGCCGCCGTCAGCTCGTACCGTGAGGCGTCCTGTTAAGTCAGGCAACGAGCGAGACCCGCACTCCTAGTTGCCAGCAACACCTTGCGGTGGTTGGGTACACTAGGAGGACTGCCGTGGCTAACACGGAGGAAGGAACGGGCAACGGTAGGT…	724
90	Natronomonas sp. GV-5 16S ribosomal RNA gene, partial sequence	Natronomonas sp. GV-5	1089767	1328	1328	1					d__Archaea;p__Halobacteriota;c__Halobacteria;o__Halobacteriales;f__Haloarculaceae;g__Natronomonas;s__Natronomonas moolapensis	1295 bits (701)	719	728	0.987637	Natronomonas moolapensis	8.8.11	98.76	Archaea;Euryarchaeota;Halobacteria;Halobacteriales;Halobacteriaceae;Natronomonas	49.6	GCTGCGGCCGATTAGGTAGACGGTGGGGTAACGGCCCACCGTGCCGATAATCGGTACGGGTCATGAGAGTGAGAGCCCGGAGACGGACTCTGAGACACGAGTCCGGGCCCTACGGGGCGCAGCAGGCGCGAAACCTTTACACTGCACGCCAGTGCGATAGGGGGACACCGAGTGCGAGGGCATAGAGCCCTCGCTTTTGTAGACCGTAAGGAGGTCCACGAATAAGGGCTGGGCAAGACCGGTGCCAGCCGCCGCGGTAACACCGGCAGCCCGAGTGATGGCCGATATTATTGGGCCTAAAGCGTCCGTAGCTGGCCGCACAAGTCCGTCGGGAAATCCACTCGCTTAACGAGTGGGCGTCCGGCGGAAACTGTGCGGCTTGGGACCGGAAGATCCGAG…	728
91	Halorientalis brevis strain YC89 16S ribosomal RNA, partial sequence	Halorientalis brevis	1126241	1214	1214	1					d__Archaea;p__Halobacteriota;c__Halobacteria;o__Halobacteriales;f__Haloarculaceae;g__Halosimplex;s__Halosimplex carlsbadense	1085 bits (587)	815	926	0.88013	JN714407_s	XKL4	99.04	Archaea;Euryarchaeota;Halobacteria;Halobacteriales;Haloarculaceae;Halorientalis	49.5	GTAGTCCTAGCCGTAAACGATGCTCACTAGGTGTGGCGCAGGCTACGAGCCTGCGCTGTGCCGTAGGGAAGCCGTGAAGTGAGCCGCCTGGGAAGTACGTCCGCAAGGATGAAACTTAAAGGAATTGGCGGGGGAGCACTACAACCGGAGGAGCCTGCGGTTTAATTGGACTCAACGCCGGACATCTCACCAGCACCGACAGTAGTTGTGACGGTCAGGTTGATGACCTTATCGGAGCCACTGAGAGGAGGTGCATGGCCGCCGTCAGCTCGTACCGTGAGGCGTCCTGTTAAGTCAGGCAACGAGCGAGACCCGCATCTCTAGTTGCCAGCAGCATCTTGCGATGGCTGGGTACACTAGGAGGACTGCCGCTGCCAAAGCGGAGGAAGGAACGGGCAA…	729
92	Halomicroarcula limicola strain YGHS32 16S ribosomal RNA, partial sequence	Halomicroarcula limicola	1429915	1205	1205	1					d__Archaea;p__Halobacteriota;c__Halobacteria;o__Halobacteriales;f__Haloarculaceae;g__Halomarina;s__Halomarina oriensis	1186 bits (642)	701	730	0.960274	JN714439_s	XKL43	99.31	Archaea;Euryarchaeota;Halobacteria;Halobacteriales;Haloarculaceae;Haloarcula	49.6	TGGTGGGGTAACGGCCCACCATGCCTATAATCGGTACAGGTTGTGAGAGCAAGAGCCTGGAGACGGTATCTGAGACAAGATACCGGGCCCTACGGGGCGCAGCAGGCGCGAAACCTTTACACTGCACGACAGTGCGATAAGGGGACTCCGAGTGCGAGGGCATATAGTCCTCGCTTTTCTGTACCGTAGGGAGGTACAGGAACAAGTGCTGGGCAAGACCGGTGCCAGCCGCCGCGGTAATACCGGCAGCACGAGTGATGACCGATATTATTGGGCCTAAAGCGTCCGTAGCTGGCCAAGCAAGTCCATTGGGAAATCCACGCGCTCAACGCGTGGGCGTCCGGTGGAAACTGTTTGGCTTGGGGCCAGAAGACCTGAGGGGTACGTCCGGGGTAGGAG…	730
93	Halomicroarcula limicola strain YGHS32 16S ribosomal RNA, partial sequence	Halomicroarcula limicola	1429915	1205	1205	0.99					d__Archaea;p__Halobacteriota;c__Halobacteria;o__Halobacteriales;f__Haloarculaceae;g__Halomicroarcula;s__Halomicroarcula pellucida	1177 bits (637)	701	733	0.956344	HQ425172_s	OA39	97.55	Archaea;Euryarchaeota;Halobacteria;Halobacteriales;Haloarculaceae;Haloarcula	51.5	TGGTGGGGTAACGGCCCACCATGCCTATAATCGGTACAGGTTGTGAGAGCAAGAGCCTGGAGACGGTATCTGAGACAAGATACCGGGCCCTACGGGGCGCAGCAGGCGCGAAACCTTTACACTGCACGACAGTGCGATAAGGGGACTCCAAGTGCGAGGGCATATAGCCCTCGCTTTTCTGTACCGTAGGGAAGTACAGGAACAAGTGCTGGGCAAGACCGGTGCCAGCCGCCGCGGTAATACCGGCAGCACGAGTGATGGCCGATATTATTGGGCCTAAAGCGTCCGTAGCCGGCCAAACAAGTCCGTTGGGAAATCGACGTGCTCAACGCGTCGGCGTCCGGCGGAAACTGTTTGGCTTGGGGCCAGAAGATCTGAGGGGTACGTCCGGGGTAGGAG…	735
94	Halorubrum ejinorense strain JCM 14265 16S ribosomal RNA, complete sequence	Halorubrum ejinorense	425309	1299	1299	1					d__Archaea;p__Halobacteriota;c__Halobacteria;o__Halobacteriales;f__Haloferacaceae;g__Halorubrum;s__Halorubrum californiense	1288 bits (697)	723	736	0.982337	Halorubrum ejinorense	EJ-32	98.51	Archaea;Euryarchaeota;Halobacteria;Haloferacales;Halorubraceae;Halorubrum	51.5	GGCGCCGAAGGATGTGGCTGCGGCCGATTAGGTAGACGGTGGGGTAACGGCCCACCGTGCCAATAATCGGTATGGGTCATGAGAGTGAGAACCCAGAGACGGAATCTGAGACAAGATTCCGGGCCCTACGGGGCGCAGCAGGCGCGAAACCTTTACACTGCACGACAGTGCGATAGGGGGATCCCAAGTGCACAGGCATAGCGCCTGTGCTTTTCGGTACCCTAAGGCGGTACCAGAATAAGGGCTGGGCAAGACCGGTGCCAGCCGCCGCGGTAATACCGGCAGCCCAAGTGATGGCCGATCTTATTGGGCCTAAAGCGTCCGTAGCTGGCCGCGCAAGTCCATCGGGAAATCCACCCGCCCAACGGGTGGCCGTCCGGTGGAAACTGCACGGCTTGG…	736
95	Halorubrum californiense strain JCM 14715 16S ribosomal RNA, complete sequence	Halorubrum californiense	416585	1035	1035	0.99					d__Archaea;p__Halobacteriota;c__Halobacteria;o__Halobacteriales;f__Haloferacaceae;g__J07HR59;s__J07HR59 sp000496235	1267 bits (686)	720	737	0.976934	KE356576_s	J07HR59	97.29	Archaea;Euryarchaeota;Halobacteria;Haloferacales;Halorubraceae;Halorubrum	50.4	ACGGTGGGGTAACGGCCCACCGTGCCAATAATCGGTCTGGGTCATGAGAGTGAGAACCCAGAGACGGACTCTGAGACAAGAGTCCGGGCCCTACGGGGCGCAGCAGGCGCGAAACCTTTACACTGCACGACAGTGCGATAAGGGGACCCCAAGTGCGCAGGCATAGTGCCTGTGCTTTTCTGGACTGTAGGGCGGTCCAGGAACAAGGGCTGGGCAAGACCGGTGCCAGCCGCCGCGGTAATACCGGCAGCCCAAGTGATGGCCGCTGTTATTGGGCCTAAAGCGTCCGTAGCTGGCCGCGCAAGTCCGTCGGGAAATCCGCTCGCTCAACGGGCGGCCGTCCGGCGGAAACTGCGCGGCTTGGGACCGGGAGGCCTGAGGGGTACGATCGGGGTAGGA…	737
96	Halohasta litorea strain R30 16S ribosomal RNA, partial sequence	Halohasta litorea	869891	1160	1160	0.99					d__Archaea;p__Halobacteriota;c__Halobacteria;o__Halobacteriales;f__Haloferacaceae;g__Halohasta;s__Halohasta litchfieldiae	1133 bits (613)	699	741	0.94332	EU722677_s	SA10	95.55	Archaea;Euryarchaeota;Halobacteria;Haloferacales;Halorubraceae;Halohasta	51.4	TTGATCCTGCCGGAGGACATTGCTATTGGGATTCGATTTAGCCATGCTAGTTGTACGAACTTAGATTCGTAGCAGATAGCTCAGTAACACGTGGCCAAGCTACCCTTCAGACCAGAATAACCTCGGGAAACTGAGGCTAAGACTGGATACGGTATGCCCGCTGGAATGCGGTATACTCCAAACGCCCCGGCGCTGAAGGATGCGGCTGCGGCCGATTAGGTAGACGGTGGGGTAACGGCCCACCGTGCCAATAATTGGTACGGGTGATGAGAGTCAGAGCCCGGAGACGGAATCTGAGACAAGATTCCGGGCCCTACGGGGCGCAGCAGGCGCGAAACCTTTACACTGCACGGAAGTGCGATAGGGGAATCCCAAGTGCGAGGGCATATTAGCCCTCGC…	742
97	Halohasta litorea strain R30 16S ribosomal RNA, partial sequence	Halohasta litorea	869891	1171	1171	0.99					d__Archaea;p__Halobacteriota;c__Halobacteria;o__Halobacteriales;f__Haloferacaceae;g__Halohasta;s__Halohasta litchfieldiae	1142 bits (618)	704	746	0.9437	AM947462_s	SFG1H041	95.5	Archaea;Euryarchaeota;Halobacteria;Haloferacales;Halorubraceae;Halonotius	51.7	TTCCGGTTGATCCTGCCGGAGGACATTGCTATTGGGATTCGATTTAGCCATGCTAGTTGTACGAACTTAGATTCGTAGCAGATAGCTCAGTAACACGTGGCCAAGCTACCCTTCAGACCAGAATAACCTCGGGAAACTGAGGCTAAGACTGGATACGGTATGCCCGCTGGAATGCGGTATACTCCAAACGCCCCGGCGCTGAAGGATGCGGCTGCGGCCGATTAGGTAGACGGTGGGGTAACGGCCCACCGTGCCAATAATTGGTACGGGTGATGAGAGTCAGAGCCCGGAGACGGAATCTGAGACAAGATTCCGGGCCCTACGGGGCGCAGCAGGCGCGAAACCTTTACACTGCACGGAAGTGCGATAGGGGAATCCCAAGTGCGAGGGCATATTAGC…	748
98	Halosimplex litoreum strain YGH94 16S ribosomal RNA, partial sequence	Halosimplex litoreum	1198301	1129	1129	0.99					d__Archaea;p__Halobacteriota;c__Halobacteria;o__Halobacteriales;f__Haloarculaceae;g__Halosimplex;s__Halosimplex sp004698125	1134 bits (614)	707	753	0.938911	Halosimplex salinum	YPL4	92.57	Archaea;Euryarchaeota;Halobacteria;Halobacteriales;Haloarculaceae;Halosimplex	51.3	TTGATCCTGCCGGAGGCCATTGCTATCGGAGTCCGACTTAGCCATGCTAGTTGCACGGGTCAGACCCGTAGCAAATAGCTCAGTAACACGTGGCCAAACTACCCTCTGGACAGGGATAACCTCGGGAAACTGAGGCCAATACCTGATACGACTCGCGACCTGGAGTGGCGCGAGCCGGAAACGCTGCGGCGCCAGAGGATGTGGCTGCGGCCGATTAGGTAGACGGTGGGGTAACGGCCCACCGTGCCAATAATCGGTACAGGTTGTGAGAGCAAGAGCCTGGAGACGGTGTCTGAGACAAGATACCGGGCCCTACGGGGCGCAGCAGGCGCGAAACCTTTACACTGCACGACAGTGCGATAAGGGGACCCCGAGTGCGAGGGCATACAGTCCTCGCTT…	754
99	Halosimplex litoreum strain YGH94 16S ribosomal RNA, partial sequence	Halosimplex litoreum	1198301	1142	1142	0.99					d__Archaea;p__Halobacteriota;c__Halobacteria;o__Halobacteriales;f__Haloarculaceae;g__Halosimplex;s__Halosimplex sp004698125	1147 bits (621)	714	760	0.939474	Halosimplex salinum	YPL4	92.76	Archaea;Euryarchaeota;Halobacteria;Halobacteriales;Haloarculaceae;Halosimplex	51.7	ATTCCGGTTGATCCTGCCGGAGGCCATTGCTATCGGAGTCCGACTTAGCCATGCTAGTTGCACGGGTCAGACCCGTAGCAAATAGCTCAGTAACACGTGGCCAAACTACCCTCTGGACAGGGATAACCTCGGGAAACTGAGGCCAATACCTGATACGACTCGCGACCTGGAGTGGCGCGAGCCGGAAACGCTGCGGCGCCAGAGGATGTGGCTGCGGCCGATTAGGTAGACGGTGGGGTAACGGCCCACCGTGCCAATAATCGGTACAGGTTGTGAGAGCAAGAGCCTGGAGACGGTGTCTGAGACAAGATACCGGGCCCTACGGGGCGCAGCAGGCGCGAAACCTTTACACTGCACGACAGTGCGATAAGGGGACCCCGAGTGCGAGGGCATACAGTC…	760
100	Halonotius pteroides DSM 18729 strain 1.15.5 16S ribosomal RNA, partial sequence	Halonotius pteroides DSM 18729	1333847	1483	1483	1					d__Archaea;p__Halobacteriota;c__Halobacteria;o__Halobacteriales;f__Haloferacaceae;g__Halonotius;s__Halonotius pteroides	1480 bits (801)	840	858	0.979021	AM947462_s	SFG1H041	99.46	Archaea;Euryarchaeota;Halobacteria;Haloferacales;Halorubraceae;Halonotius	57.5	ACGTCCGGGGTAGGAGTGAAATCCCGTAATCCCGGACGGACTACCGATGGCGAAAGCACTCTGAGAAGACGGCTTCGACAGTGAGGGACGAAAGCTCGGGTCTCAAACCGGATTAGATACCCGGGTAGTCCGAGCTGTAAACGATGCTCGTTAGGTGTGGCACCCACTACGAGTGGGTGCTGCGCCGTAGGGAAGCCGCTAAACGAGCCGCCTGGGAAGTACGTCCGCAAGGATGAAACTTAAAGGAATTGGCGGGGGAGCACTACAACCGGAGGAGCCTGCGGTTTAATTGGACTCAACGCCGGACATCTCACCAGCCCCGACATCAGTAATGACAGTCATGTTGACGACATCCACTCGAGCTGATGAGAGGAGGTGCATGGCCGCCGTCAGCTCGTA…	857
101	Halonotius pteroides DSM 18729 strain 1.15.5 16S ribosomal RNA, partial sequence	Halonotius pteroides DSM 18729	1333847	1502	1502	1					d__Archaea;p__Halobacteriota;c__Halobacteria;o__Halobacteriales;f__Haloferacaceae;g__Halonotius;s__Halonotius pteroides	1498 bits (811)	850	868	0.979263	AM947462_s	SFG1H041	99.47	Archaea;Euryarchaeota;Halobacteria;Haloferacales;Halorubraceae;Halonotius	58.2	CTCAGAGAGTACGTCCGGGGTAGGAGTGAAATCCCGTAATCCCGGACGGACTACCGATGGCGAAAGCACTCTGAGAAGACGGCTTCGACAGTGAGGGACGAAAGCTCGGGTCTCAAACCGGATTAGATACCCGGGTAGTCCGAGCTGTAAACGATGCTCGTTAGGTGTGGCACCCACTACGAGTGGGTGCTGCGCCGTAGGGAAGCCGCTAAACGAGCCGCCTGGGAAGTACGTCCGCAAGGATGAAACTTAAAGGAATTGGCGGGGGAGCACTACAACCGGAGGAGCCTGCGGTTTAATTGGACTCAACGCCGGACATCTCACCAGCCCCGACATCAGTAATGACAGTCATGTTGACGACATCCACTCGAGCTGATGAGAGGAGGTGCATGGCCGCCG…	867
102	Halorubrum trapanicum strain JCM 10477 16S ribosomal RNA, complete sequence	Halorubrum trapanicum	29284	1186	1186	1					d__Archaea;p__Halobacteriota;c__Halobacteria;o__Halobacteriales;f__Haloferacaceae;g__J07HR59;s__J07HR59 sp000496235	1635 bits (885)	889	891	0.997755	KE356576_s	J07HR59	96.75	Archaea;Euryarchaeota;Halobacteria;Haloferacales;Halorubraceae;Halorubrum	61	GATTTAGCCATGCTAGTCGCACGGGTTCAGACCCGTGGCAAATAGCTCAGTAGCACGTGGCCAATCTACCCTCCGGATCAGCACACCCTCGGGAAACTGAGGCCAATTCTGTATACGGCTCCCGACCTGGAATGGTGGGAGCCCGAAACGCTCCGGCGTCGGAGGATGAGGCTGCGGCCGATTAGGTTGACGGTGGGGTAATGGCCCACCGTGCCGATAATCGGTCTGGGTCATGAGAGTGAGAACCCAGAGACGGACTCTGAGACAAGATTCCGGGCCCTACGGGGCGCAGCAGGCGCGAAACCTTTACACTGCACGCCAGTGCGATAAGGGGACCCCAAGTGCGCAGGCATAGTGCCTGCGCTTTTCTGGACTGTAGGGCGGTCCAGGAACAAGGGC…	891
103	Halohasta litorea strain R30 16S ribosomal RNA, partial sequence	Halohasta litorea	869891	1435	1435	1					d__Archaea;p__Halobacteriota;c__Halobacteria;o__Halobacteriales;f__Haloferacaceae;g__Halonotius;s__Halonotius sp000496215	1561 bits (845)	879	896	0.981027	FN391233_s	SFH1B091	99.33	Archaea;Euryarchaeota;Halobacteria;Haloferacales;Halorubraceae;Halonotius	62.4	TTGATCCTGCCGGAGGACATTGCTATTGGGATTCGATTTAGCCATGCTAGTCGGACGAGTTTAGACTCGTGGCAGATAGCTCAGTAACACGTGGCCAAGCTACCCTTCAGTCGGCAATACCCTCGGGAAACTGAGGTTAACGGCCGATGCGGGACGCCTGCTGGAATGCGGCGTTCTCTAAAGGCGACGCTGAAGGATGCGGCTGCGGCCGATTAGGTTGACGGTGGGGTAACGGCCCACCGTGCCAGTAATCGGTACGGGTGATGAGAGTCAGAGCCCGGAGACGGAATCTGAGACAAGATTCCGGGCCCTACGGGGCGCAGCAGGCGCGAAACCTTTACACTGCACGGAAGTGCGATAGGGGAATCCCAAGTGCGAGGGCATATTCGCCCTCGCTTT…	896
104	Halohasta litorea strain R30 16S ribosomal RNA, partial sequence	Halohasta litorea	869891	1450	1450	1					d__Archaea;p__Halobacteriota;c__Halobacteria;o__Halobacteriales;f__Haloferacaceae;g__Halonotius;s__Halonotius sp000496215	1572 bits (851)	885	902	0.981153	FN391233_s	SFH1B091	99.33	Archaea;Euryarchaeota;Halobacteria;Haloferacales;Halorubraceae;Halonotius	62.8	ATTCCGGTTGATCCTGCCGGAGGACATTGCTATTGGGATTCGATTTAGCCATGCTAGTCGGACGAGTTTAGACTCGTGGCAGATAGCTCAGTAACACGTGGCCAAGCTACCCTTCAGTCGGCAATACCCTCGGGAAACTGAGGTTAACGGCCGATGCGGGACGCCTGCTGGAATGCGGCGTTCTCTAAAGGCGACGCTGAAGGATGCGGCTGCGGCCGATTAGGTTGACGGTGGGGTAACGGCCCACCGTGCCAGTAATCGGTACGGGTGATGAGAGTCAGAGCCCGGAGACGGAATCTGAGACAAGATTCCGGGCCCTACGGGGCGCAGCAGGCGCGAAACCTTTACACTGCACGGAAGTGCGATAGGGGAATCCCAAGTGCGAGGGCATATTCGCCC…	904
105	Halosimplex litoreum strain YGH94 16S ribosomal RNA, partial sequence	Halosimplex litoreum	1198301	1085	1085	0.99					d__Archaea;p__Halobacteriota;c__Halobacteria;o__Halobacteriales;f__Haloarculaceae;g__Halosimplex;s__Halosimplex carlsbadense	1085 bits (587)	815	926	0.88013	EF106676_s	G39A	98.47	Archaea;Euryarchaeota;Halobacteria;Halobacteriales;EF106676_f;EF106676_g	64.7	TTGATCCTGCCGGAGGCCATTGCTATTGGGATTCGACTAAGCCATGCGAGTCGAGAGTCATTTGGACTCGGCGAACTGCTCAGTAACACGTGGCCAAACTACCCTGTGGAGGGGAATAACCTCGGGAAACTGAGGATAAGACCTCATAGGAGCCGGACGCTGGAATGCACCGGCTCCGAAACGCTCCGGCGCCACAGGACGTGGCTGCGTCCGATTAGGTTGACGGTGGGGTAAAGGCCCACCGTGCCAGTAATCGGTACGGGTTGTGAGAGCAAGAGCCCGGAGATGGACTCTGAGACACGAGTCCAGGCCCTACGGGGCGCAGCAGGCGCGAAACCTTTACACTGTACGAGAGTGCGATAAGGGGATCCCAAGTGCCCGCGCCTAGCGTGGGCTTTT…	921
106	Haloplanus salinarum strain SP28 16S ribosomal RNA, partial sequence	Haloplanus salinarum	1912324	1437	1437	1					d__Archaea;p__Halobacteriota;c__Halobacteria;o__Halobacteriales;f__Haloferacaceae;g__Haloplanus;s__Haloplanus rallus	1432 bits (775)	877	927	0.946063	GQ374954_s	Baj_clone3	95.03	Archaea;Euryarchaeota;Halobacteria;Haloferacales;Haloferacaceae;Haloplanus	64.1	TTGATCCTGCCGGAGGCCATTGCTATCGGGGTCCGACTTAGCCATGCTAGTTGCACGAGTTTACACTCGTAGCGAATAGCTCCGTAACACGTGGCCAAACCACCCTGCAGCGGACGACACCCTCGGGAAACTGAGGTTAATCGTCCATACCCGTCCCACGCTGGAATGCCGGGACGCCCAAATGCGACCGCGCTGGAGGACGTGGCTGCGGCCGATTAGGTAGACGGTGGGGTAACGGCCCACCGTGCCGATAATCGGTACGGGTTGTGAGAGCAAGAACCCGGAGACGGACTCTGAGACAAAAGTCCGGGCCCTACGGGGCGCAGCAGGCGCGAAACCTCTACACTGCACGCAAGTGCGATAGGGGGACCCCGAGTGCGAGGGCATACAGTCCTCGCT…	925
107	Halomicroarcula sp. strain LYG-24 rrnA 16S ribosomal RNA gene, partial sequence	Halomicroarcula sp.	1965299	1400	1400	1					d__Archaea;p__Halobacteriota;c__Halobacteria;o__Halobacteriales;f__Haloarculaceae;g__Haloarcula;s__Haloarcula sp005406125	1362 bits (737)	866	930	0.931183	Haloarcula salaria	HST01-2R	93.33	Archaea;Euryarchaeota;Halobacteria;Halobacteriales;Haloarculaceae;Haloarcula	64.8	TTGATCCTGCCGGAGGCCATTGCTATCGGAGTCCGATTTAGCCATGCTAGTCGCACGAGTTCAGACTCGTGGCGAAAAGCTCAGTGACACGTGGCCAAACTACCCTATGGACGGAACTAACCTCGGGAAACTGAGGCTAATGTCCGATACGGCTCTCACGCTGGAACGCCGAGAGCCGGAAACGCCCCGGCGCCATAGGATGTGGCTGCGGCCGATTAGGTTGACGGTGGGGTAACGGCCCACCGTGCCAATAATCGGTATGGGTCATGAGAGTGAGAACCCAGAGACGGTATCTGAGACAAGATACCGGGCCCTACGGGGCGCAGCAGGCGCGAAACCTTTACACTGCACGAGAGTGCGATAGGGGGACTCCGAGTGCGAGGGCATATAGTCCTCGCT…	929
108	Uncultured archaeon clone A07HR60_scf01775 16S ribosomal RNA gene, partial sequence	uncultured archaeon	115547	1701	1701	1					d__Archaea;p__Halobacteriota;c__Halobacteria;o__Halobacteriales;f__Haloferacaceae;g__J07HR59;s__J07HR59 sp000496235	1701 bits (921)	927	930	0.996774	KE356576_s	J07HR59	96.45	Archaea;Euryarchaeota;Halobacteria;Haloferacales;Halorubraceae;Halorubrum	63.7	GTCCGATTTAGCCATGCTAGTCGCACGGGTTCAGACCCGTGGCAAATAGCTCAGTAGCACGTGGCCAATCTACCCTCCGGATCAGCACACCCTCGGGAAACTGAGGCCAATTCTGTATACGGCTCCCGACCTGGAATGGTGGGAGCCCGAAACGCTCCGGCGTCGGAGGATGAGGCTGCGGCCGATTAGGTTGACGGTGGGGTAATGGCCCACCGTGCCGATAATCGGTCTGGGTCATGAGAGTGAGAACCCAGAGACGGACTCTGAGACAAGATTCCGGGCCCTACGGGGCGCAGCAGGCGCGAAACCTTTACACTGCACGCCAGTGCGATAAGGGGACCCCAAGTGCGCAGGCATAGTGCCTGCGCTTTTCTGGACTGTAGGGCGGTCCAGGAACAA…	930
109	Uncultured archaeon clone OA39 16S ribosomal RNA gene, partial sequence	uncultured archaeon	115547	1672	1672	0.99					d__Archaea;p__Halobacteriota;c__Halobacteria;o__Halobacteriales;f__Haloarculaceae;g__Halomicrobium;s__Halomicrobium mukohataei	1452 bits (786)	883	931	0.948443	HQ425172_s	OA39	99.24	Archaea;Euryarchaeota;Halobacteria;Halobacteriales;Haloarculaceae;Haloarcula	64.9	TTGATCCTGCCGGAGGCCATTGCTATTGGAGTCCGATTTAGCCATGCTAGTCGCGCGGGTTTAGACCCGCGGCATATAGCTCAGTAACACGTGGCCAAACTACCCTATGGACAGGGACAACCTCGGGAAACTGAGGCTAATCCCTGATACAGCTCTCATGTTGGAGTGCAGAGAGCTGGAAACGCTCCGGCGCCATAGGATGTGGCTGCGGCCGATTAGGTAGATGGTGGGGTAACGGCCCACCATGCCCATAATCGGTACAGGTTGTGAGAGCAAGAGCCTGGAGACGGTATCTGAGACAAGATACCGGGCCCTACGGGGCGCAGCAGGCGCGAAACCTTTACACTGCACGACAGTGCGATAAGGGGACTCCAAGTGCGAGGGCATATAGTCCTCGCT…	930
110	Uncultured Halorubrum sp. clone L3-G07c 16S ribosomal RNA gene, partial sequence	uncultured Halorubrum sp.	399555	1596	1596	0.99					d__Archaea;p__Halobacteriota;c__Halobacteria;o__Halobacteriales;f__Haloferacaceae;g__Halorubrum;s__Halorubrum amylolyticum	1509 bits (817)	897	936	0.958333	Halorubrum amylolyticum	ZC67	95.83	Archaea;Euryarchaeota;Halobacteria;Haloferacales;Halorubraceae;Halorubrum	63.7	ATTCCGGTTGATCCTGCCGGAGGCCATTGCTATTGGGATCCGATTTAGCCATGCTAGTCGCACGAGTTCACACTCGTGGCGAACAGCTCAGTAACACGTGGTCAAACTACCCTTCGGAGCGCGATAGCCTCGGGAAACTGAGGGTAATAGCGCATCTCACACGCAGACTGGAATGTTGCGTGTGTTAAAGCTTCGGCGCCGGAGGATGTGGCTGCGGCCGATTAGGTAGACGGTGGGGTAATGGCCCACCGTGCCAATAATCGGTACGGGTCATGAGAGTGAGAACCCGGAGACGGAATCTGAGACAAGATTCCGGGCCCTACGGGGCGCAGCAGGCGCGAAACCTTTACACTGCACGGAAGTGCGATAAGGGGATCCCAAGTGCACAGGCATAGAGCC…	936
111	Uncultured archaeon clone A07_scf00299 16S ribosomal RNA gene, partial sequence	uncultured archaeon	115547	1692	1692	0.99					d__Archaea;p__Halobacteriota;c__Halobacteria;o__Halobacteriales;f__Haloarculaceae;g__Natronomonas;s__Natronomonas sp013391105	1428 bits (773)	887	943	0.940615	HQ425149_s	BA10	98.52	Archaea;Euryarchaeota;Halobacteria;Halobacteriales;Halobacteriaceae;HQ425149_g	65.8	CGAATAAGGGCTGGGCAAGACCGGTGCCAGCCGCCGCGGTAATACCGGCAGCCCGAGTGATGGCCGATATTATTGGGCCTAAAGCGTCCGTAGCTGGCCGAACAAGTCCGTCGGGAAATCCACGTGCTTAACGCGTGGGCGACCGGCGGAAACTGTTCGGCTTGGGGCCGGAGGACCCGAGGGGTACGTCCGGGGTAGGAGTGAAATCCCGTAATCCTGGACGGACCGCCGGTGGCGAAAGCGCCTCGGGAAGACGGACCCGACAGTGAGGGACGAAAGCTGGGATCTCGAACCGGATTAGATACCCGGGTAGTCCCAGCCGTAAACGATGTCCGCTAGGTGTGGCGCAGGCTACGAGCCTGCGCTGTGCCGTAGGGAAGCCGAGAAGCGGACCGCCTG…	943
112	Uncultured archaeon clone Danakil_Assale_lake_ASS_1AP_12 16S ribosomal RNA gene, partial sequence	uncultured archaeon	115547	1698	1698	1					d__Archaea;p__Halobacteriota;c__Halobacteria;o__Halobacteriales;f__Haloarculaceae;g__Halosimplex;s__Halosimplex rubrum	1609 bits (871)	921	946	0.973573	Halosimplex rubrum	R27	96.95	Archaea;Euryarchaeota;Halobacteria;Halobacteriales;Haloarculaceae;Halosimplex	66.2	CTACGAACAAGTGCTGGGCAAGACCGGTGCCAGCCGCCGCGGTAATACCGGCAGCACGAGTGATGGCCGATATTATTGGGCCTAAAGCGTCCGTAGCTGGCCGATCAAGTCTGTCGGGAAATCCAGTGGCTCAACCACTGGGCTGCCGGCGGAAACTGTTCGGCTTGGGACCGGAAGACTCGAGGGGTACGTCCGGGGTAGGAGTGAAATCCTGTAATCCTGGACGGACCACCAATGGCGAAAGCACCTCGAGAGCACGGATCCGACAGTGAGGGACGAAAGCTAGGGTCTCGAACCGGATTAGATACCCGGGTAGTCCTAGCTGTAAACGATGCTCGCTCGGTCTGGCGCAGGCTACGAGCCTGTGCTGTGCCACAGTGAAGACGTAAGCGAGCCGCC…	950
113	Uncultured haloarchaeon clone Baj_clone4 16S ribosomal RNA gene, partial sequence	uncultured haloarchaeon	160804	1495	1495	1					d__Archaea;p__Halobacteriota;c__Halobacteria;o__Halobacteriales;f__Haloferacaceae;g__Haloplanus;s__Haloplanus rallus	1478 bits (800)	906	958	0.94572	GQ374954_s	Baj_clone3	94.77	Archaea;Euryarchaeota;Halobacteria;Haloferacales;Haloferacaceae;Haloplanus	66.3	ATTCCGGTTGATCCTGCCGGAGGCCATTGCTATCGGGGTCCGACTTAGCCATGCTAGTTGCACGAGTTTACACTCGTAGCGAATAGCTCCGTAACACGTGGCCAAACCACCCTGCAGCGGACGACACCCTCGGGAAACTGAGGTTAATCGTCCATACCCGTCCCACGCTGGAATGCCGGGACGCCCAAATGCGACCGCGCTGGAGGACGTGGCTGCGGCCGATTAGGTAGACGGTGGGGTAACGGCCCACCGTGCCGATAATCGGTACGGGTTGTGAGAGCAAGAACCCGGAGACGGACTCTGAGACAAAAGTCCGGGCCCTACGGGGCGCAGCAGGCGCGAAACCTCTACACTGCACGCAAGTGCGATAGGGGGACCCCGAGTGCGAGGGCATACAGT…	956
114	Uncultured archaeon clone TSHNAA1 16S ribosomal RNA gene, partial sequence	uncultured archaeon	115547	1668	1668	0.95					d__Archaea;p__Halobacteriota;c__Halobacteria;o__Halobacteriales;f__Haloarculaceae;g__Halosimplex;s__Halosimplex carlsbadense	1094 bits (592)	820	931	0.880773	EF106676_s	G39A	98.39	Archaea;Euryarchaeota;Halobacteria;Halobacteriales;EF106676_f;EF106676_g	66.9	CTCCGGTTGATCCTGCCGGAGGCCATTGCTATTGGGATTCGACTAAGCCATGCGAGTCGAGAGTCATTTGGACTCGGCGAACTGCTCAGTAACACGTGGCCAAACTACCCTGTGGAGGGGAATAACCTCGGGAAACTGAGGATAAGACCTCATAGGAGCCGGACGCTGGAATGCACCGGCTCCGAAACGCTCCGGCGCCACAGGACGTGGCTGCGTCCGATTAGGTTGACGGTGGGGTAAAGGCCCACCGTGCCAGTAATCGGTACGGGTTGTGAGAGCAAGAGCCCGGAGATGGACTCTGAGACACGAGTCCAGGCCCTACGGGGCGCAGCAGGCGCGAAACCTTTACACTGTACGAGAGTGCGATAAGGGGATCCCAAGTGCCCGCGCCTAGCGTGG…	957
115	Uncultured archaeon clone OA39 16S ribosomal RNA gene, partial sequence	uncultured archaeon	115547	1718	1718	0.98					d__Archaea;p__Halobacteriota;c__Halobacteria;o__Halobacteriales;f__Haloarculaceae;g__Halomicrobium;s__Halomicrobium mukohataei	1495 bits (809)	912	963	0.94704	HQ425172_s	OA39	99.26	Archaea;Euryarchaeota;Halobacteria;Halobacteriales;Haloarculaceae;Haloarcula	66.7	ATTCCGGTTGATCCTGCCGGAGGCCATTGCTATTGGAGTCCGATTTAGCCATGCTAGTCGCGCGGGTTTAGACCCGCGGCATATAGCTCAGTAACACGTGGCCAAACTACCCTATGGACAGGGACAACCTCGGGAAACTGAGGCTAATCCCTGATACAGCTCTCATGTTGGAGTGCAGAGAGCTGGAAACGCTCCGGCGCCATAGGATGTGGCTGCGGCCGATTAGGTAGATGGTGGGGTAACGGCCCACCATGCCCATAATCGGTACAGGTTGTGAGAGCAAGAGCCTGGAGACGGTATCTGAGACAAGATACCGGGCCCTACGGGGCGCAGCAGGCGCGAAACCTTTACACTGCACGACAGTGCGATAAGGGGACTCCAAGTGCGAGGGCATATAGT…	962
116	Halomicroarcula sp. strain LYG-24 rrnA 16S ribosomal RNA gene, partial sequence	Halomicroarcula sp.	1965299	1474	1474	1					d__Archaea;p__Halobacteriota;c__Halobacteria;o__Halobacteriales;f__Haloarculaceae;g__Halomicroarcula;s__Halomicroarcula pellucida	1410 bits (763)	902	971	0.928939	Haloarcula salaria	HST01-2R	92.76	Archaea;Euryarchaeota;Halobacteria;Halobacteriales;Haloarculaceae;Haloarcula	67.4	ATTCCGGTTGATCCTGCCGGAGGCCATTGCTATCGGAGTCCGATTTAGCCATGCTAGTCGCACGAGTTCAGACTCGTGGCGAAAAGCTCAGTGACACGTGGCCAAACTACCCTATGGACGGAACTAACCTCGGGAAACTGAGGCTAATGTCCGATACGGCTCTCACGCTGGAACGCCGAGAGCCGGAAACGCCCCGGCGCCATAGGATGTGGCTGCGGCCGATTAGGTTGACGGTGGGGTAACGGCCCACCGTGCCAATAATCGGTATGGGTCATGAGAGTGAGAACCCAGAGACGGTATCTGAGACAAGATACCGGGCCCTACGGGGCGCAGCAGGCGCGAAACCTTTACACTGCACGAGAGTGCGATAGGGGGACTCCGAGTGCGAGGGCATATAGT…	972
117	Uncultured archaeon clone CV8 16S ribosomal RNA gene, partial sequence	uncultured archaeon	115547	1753	1753	1					d__Archaea;p__Nanohaloarchaeota;c__Nanosalinia;o__Nanosalinales;f__Nanosalinaceae;g__SG9;s__SG9 sp009617975	1581 bits (856)	947	991	0.9556	AGNT_s	G17	91.4	Archaea;Euryarchaeota;Nanohaloarchaea;Nanosalina_o;Haloredivivus_f;Haloredivivus	68.9	GTTGATCCTGCCAGAGGCTACCGCTATCGGAGTCCGATTTAGCCATGCTAGTCCACCGATTCGTTCGGGGCAGATAGCTGAGTAACATGTGGCCAACCTGCCCTATGGATGAGGATAACCTCGGGAAACTGAGGCTAATACTCAATAGCAAAGGATATCTGGAATAGATTCCTTTGTGAAATGTTCCGACGCCATAGGATGGGGCCGCAGCTGATTAGGTCGTTGGTGAGGTAACGGCTCACCAAGCCAGTAATCAGTAGCAGCCGTGAGAGCGGGAGCTGCCAGTCGTGTTCTGAGACAAGAACACGGACCCTACGGGGTGCAGCAGGCACGAAACCTTTACAATGCACTAACGTGCGATAAGGGGACTCCGAGTGTAGTCTTCCCACAAGGAAGGCT…	988
118	Uncultured archaeon clone CV8 16S ribosomal RNA gene, partial sequence	uncultured archaeon	115547	1757	1757	0.99					d__Archaea;p__Nanohaloarchaeota;c__Nanosalinia;o__Nanosalinales;f__Nanosalinaceae;g__SG9;s__SG9 sp009617975	1592 bits (862)	953	997	0.955868	AGNT_s	G17	91.41	Archaea;Euryarchaeota;Nanohaloarchaea;Nanosalina_o;Haloredivivus_f;Haloredivivus	69	TTCTGGTTGATCCTGCCAGAGGCTACCGCTATCGGAGTCCGATTTAGCCATGCTAGTCCACCGATTCGTTCGGGGCAGATAGCTGAGTAACATGTGGCCAACCTGCCCTATGGATGAGGATAACCTCGGGAAACTGAGGCTAATACTCAATAGCAAAGGATATCTGGAATAGATTCCTTTGTGAAATGTTCCGACGCCATAGGATGGGGCCGCAGCTGATTAGGTCGTTGGTGAGGTAACGGCTCACCAAGCCAGTAATCAGTAGCAGCCGTGAGAGCGGGAGCTGCCAGTCGTGTTCTGAGACAAGAACACGGACCCTACGGGGTGCAGCAGGCACGAAACCTTTACAATGCACTAACGTGCGATAAGGGGACTCCGAGTGTAGTCTTCCCACAAGGA…	994
119	Uncultured archaeon clone A07_scf00299 16S ribosomal RNA gene, partial sequence	uncultured archaeon	115547	1821	1821	1					d__Archaea;p__Halobacteriota;c__Halobacteria;o__Halobacteriales;f__Haloarculaceae;g__Natronomonas;s__Natronomonas sp013391105/moolapensis	1482 bits (802)	944	1014	0.930966	HQ425149_s	BA10	98.42	Archaea;Euryarchaeota;Halobacteria;Halobacteriales;Halobacteriaceae;HQ425149_g	70.7	TAGGGGAATCCCGAGTGCGAGGGCATACAGTCCTCGCTTTTGCACACCGTAAGGAGGTGCGCGAATAAGGGCTGGGCAAGACCGGTGCCAGCCGCCGCGGTAATACCGGCAGCCCGAGTGATGGCCGATATTATTGGGCCTAAAGCGTCCGTAGCTGGCCGAACAAGTCCGTCGGGAAATCCACGTGCTTAACGCGTGGGCGACCGGCGGAAACTGTTCGGCTTGGGGCCGGAGGACCCGAGGGGTACGTCCGGGGTAGGAGTGAAATCCCGTAATCCTGGACGGACCGCCGGTGGCGAAAGCGCCTCGGGAAGACGGACCCGACAGTGAGGGACGAAAGCTGGGATCTCGAACCGGATTAGATACCCGGGTAGTCCCAGCCGTAAACGATGTCCGCTA…	1013
120	Haloplanus rallus strain MBLA0036 chromosome, complete genome	Haloplanus rallus	1816183	1690	3370	1					d__Archaea;p__Halobacteriota;c__Halobacteria;o__Halobacteriales;f__Haloferacaceae;g__Haloplanus;s__Haloplanus Rallus	1690 bits (915)	983	1017	0.966568	Haloplanus rallus	MBLA0036	96.66	Archaea;Euryarchaeota;Halobacteria;Haloferacales;Haloferacaceae;Haloplanus	69.2	TGCGGCCGATTAGGTTGACGGTGGGGTAACGGCCCACCGTGCCAATAATCGGTATGGGTCATGAGAGTGAGAACCCAGAGACGGTATCTGAGACAAGATACCGGGCCCTACGGGGCGCAGCAGGCGCGAAACCTTTACACTGCACGACAGTGCGATAAGGGGACTCCGAGTGCGAGGGCATACAGTCCTCGCTTTTCTGTACCGTAGGGTGGTACAGGAACAAGTGCTGGGCAAGACCGGTGCCAGCCGCCGCGGTAATACCGGCAGCACGAGTGATGGCCGCTGTTATTGGGCCTAAAGCGTTCGTAGCCGGCCACGCAAGTCCATCGGGAAATCCGTCAGCCCAACTGACGGGCGTCCGGTGGAAACTGCGTGGCTTGGGACCGGAAGACCCGAAGG…	1017
121	Haloplanus salinarum strain SP28 16S ribosomal RNA, partial sequence	Haloplanus salinarum	1912324	1681	1681	1					d__Archaea;p__Halobacteriota;c__Halobacteria;o__Halobacteriales;f__Haloferacaceae;g__Haloplanus;s__Haloplanus rallus	1692 bits (916)	984	1018	0.966601	Haloplanus rallus	MBLA0036	96.66	Archaea;Euryarchaeota;Halobacteria;Haloferacales;Haloferacaceae;Haloplanus	69.3	CTGCGGCCGATTAGGTTGACGGTGGGGTAACGGCCCACCGTGCCAATAATCGGTATGGGTCATGAGAGTGAGAACCCAGAGACGGTATCTGAGACAAGATACCGGGCCCTACGGGGCGCAGCAGGCGCGAAACCTTTACACTGCACGACAGTGCGATAAGGGGACTCCGAGTGCGAGGGCATACAGTCCTCGCTTTTCTGTACCGTAGGGTGGTACAGGAACAAGTGCTGGGCAAGACCGGTGCCAGCCGCCGCGGTAATACCGGCAGCACGAGTGATGGCCGCTGTTATTGGGCCTAAAGCGTTCGTAGCCGGCCACGCAAGTCCATCGGGAAATCCGTCAGCCCAACTGACGGGCGTCCGGTGGAAACTGCGTGGCTTGGGACCGGAAGACCCGAAG…	1018
122	Natronomonas moolapensis 8.8.11 strain JCM 14361 16S ribosomal RNA, complete sequence	Natronomonas moolapensis 8.8.11	268739	1644	1644	1					d__Archaea;p__Halobacteriota;c__Halobacteria;o__Halobacteriales;f__Haloarculaceae;g__QS-4-70-19;s__QS-4-70-19 sp007421925	1884 bits (1020)	1020	1020	1	Haloglomus irregulare	F16-60	99.79	Archaea;Euryarchaeota;Halobacteria;Halobacteriales;Halobacteriaceae;Haloglomus	69	CCGGTGCCAGCCGCCGCGGTAACACCGGCAGCCCGAGTGATGGCCGATATTATTGGGCCTAAAGCGTCCGTAGCTGGCCGGGGAAGTCCGTCGGGAAATCCACTCGCTCAACGAGTGGGCGTCCGGCGGAAACTCTCCGGCTTGGGACCGGAAGACCGAAGGGGTACGTCCGGGGTAGGAGTGAAATCCTGTAATCCTGGACGGACCACCGGTGGCGAAAGCGCCTTCGGAAGACGGATCCGACAGTGAGGGACGAAAGCTAGGGTCTCGAACCGGATTAGATACCCGGGTAGTCCTAGCCGTAAACGATGCTCGCTAGGTGTGGCGCAGGCTACGAGCCTGCGCTGTGCCGTAGGGAAGCCGTGAAGCGAGCCGCCTGGGAAGTACGTCCGCAAGGAT…	1022
123	Halosimplex carlsbadense 2-9-1 16S ribosomal RNA (rrnB), partial sequence	Halosimplex carlsbadense 2-9-1	797114	1668	1668	0.99					d__Archaea;p__Halobacteriota;c__Halobacteria;o__Halobacteriales;f__Haloarculaceae;g__Halosimplex;s__Halosimplex sp004698125	1690 bits (915)	987	1023	0.964809	Halosimplex salinum	YPL4	96.48	Archaea;Euryarchaeota;Halobacteria;Halobacteriales;Haloarculaceae;Halosimplex	69.5	ACGCCCTCGCTTTTGTAGACCCTAAGGCGGTCTACGAACAAGTGCTGGGCAAGACCGGTGCCAGCCGCCGCGGTAATACCGGCAGCACGAGTGATGGCCGATATTATTGGGCCTAAAGCGTCCGTAGCTGGCCGATCAAGTCTGTCGGGAAATCCAGTGGCTCAACCACTGGGCTGCCGGCGGAAACTGTTCGGCTTGGGACCGGAAGACTCGAGGGGTACGTCCGGGGTAGGAGTGAAATCCTGTAATCCTGGACGGACCACCAATGGCGAAAGCACCTCGAGAGCACGGATCCGACAGTGAGGGACGAAAGCTAGGGTCTCGAACCGGATTAGATACCCGGGTAGTCCTAGCTGTAAACGATGCTCGCTCGGTCTGGCGCAGGCTACGAGCCTGTGC…	1025
124	Natronomonas moolapensis 8.8.11 strain JCM 14361 16S ribosomal RNA, complete sequence	Natronomonas moolapensis 8.8.11	268739	1672	1672	1					d__Archaea;p__Halobacteriota;c__Halobacteria;o__Halobacteriales;f__Haloarculaceae;g__QS-4-70-19;s__QS-4-70-19 sp007421925	1912 bits (1035)	1035	1035	1	Haloglomus irregulare	F16-60	99.79	Archaea;Euryarchaeota;Halobacteria;Halobacteriales;Halobacteriaceae;Haloglomus	70.1	AAGGGCTGGGCAAGACCGGTGCCAGCCGCCGCGGTAACACCGGCAGCCCGAGTGATGGCCGATATTATTGGGCCTAAAGCGTCCGTAGCTGGCCGGGGAAGTCCGTCGGGAAATCCACTCGCTCAACGAGTGGGCGTCCGGCGGAAACTCTCCGGCTTGGGACCGGAAGACCGAAGGGGTACGTCCGGGGTAGGAGTGAAATCCTGTAATCCTGGACGGACCACCGGTGGCGAAAGCGCCTTCGGAAGACGGATCCGACAGTGAGGGACGAAAGCTAGGGTCTCGAACCGGATTAGATACCCGGGTAGTCCTAGCCGTAAACGATGCTCGCTAGGTGTGGCGCAGGCTACGAGCCTGCGCTGTGCCGTAGGGAAGCCGTGAAGCGAGCCGCCTGGGAAG…	1037
125	Haloplanus litoreus strain GX21 16S ribosomal RNA, partial sequence	Haloplanus litoreus	767515	1628	1628	0.99					d__Archaea;p__Halobacteriota;c__Halobacteria;o__Halobacteriales;f__Haloferacaceae;g__Haloplanus;s__Haloplanus rallus	1637 bits (886)	987	1037	0.951784	GQ374954_s	Baj_clone3	96.34	Archaea;Euryarchaeota;Halobacteria;Haloferacales;Haloferacaceae;Haloplanus	70.1	ATAAGGGCTGGGCAAGACCGGTGCCAGCCGCCGCGGTAATACCGGCAGCCCGAGTGATGGCCGATCTTATTGGGCCTAAAGCGTCCGTAGCTGGCCGCGCAAGTCCATCGGAAAATCCACCCGCTCAACGGGTGGGCGACCGGTGGAAACTGCGTGGCTTGGGACCGGAAGGCGCGACGGGTACGTCCGGGGTAGGAGTGAAATCCTGTAATCCCGAACGGACCGCCGATGGCGAAAGCACGTCGCGAAAACGGATCCGACAGTGAGGGACGAAAGCCAGGGTCTCGAACCGGATTAGATACCCGGGTAGTCCTGGCCGTAAACAATGTCTGCTAGGTGTGGCTCCCACTACGAGTGGGTGCTGTGCCGCAGGGAAGCCGCTAAGCAGACCGCCTGGGA…	1039
126	Haloplanus litoreus strain GX21 16S ribosomal RNA, partial sequence	Haloplanus litoreus	767515	1631	1631	0.99					d__Archaea;p__Halobacteriota;c__Halobacteria;o__Halobacteriales;f__Haloferacaceae;g__Haloplanus;s__Haloplanus rallus	1640 bits (888)	989	1039	0.951877	GQ374954_s	Baj_clone3	96.35	Archaea;Euryarchaeota;Halobacteria;Haloferacales;Haloferacaceae;Haloplanus	70.2	GAATAAGGGCTGGGCAAGACCGGTGCCAGCCGCCGCGGTAATACCGGCAGCCCGAGTGATGGCCGATCTTATTGGGCCTAAAGCGTCCGTAGCTGGCCGCGCAAGTCCATCGGAAAATCCACCCGCTCAACGGGTGGGCGACCGGTGGAAACTGCGTGGCTTGGGACCGGAAGGCGCGACGGGTACGTCCGGGGTAGGAGTGAAATCCTGTAATCCCGAACGGACCGCCGATGGCGAAAGCACGTCGCGAAAACGGATCCGACAGTGAGGGACGAAAGCCAGGGTCTCGAACCGGATTAGATACCCGGGTAGTCCTGGCCGTAAACAATGTCTGCTAGGTGTGGCTCCCACTACGAGTGGGTGCTGTGCCGCAGGGAAGCCGCTAAGCAGACCGCCTGG…	1041
127	Arcobacter cibarius strain LMG 21996 16S ribosomal RNA, partial sequence	Aliarcobacter cibarius	255507	1864	1864	0.98					d__Bacteria;p__Campylobacterota;c__Campylobacteria;o__Campylobacterales;f__Arcobacteraceae;g__Aliarcobacter;s__Aliarcobacter cibarius	1905 bits (1031)	1043	1049	0.99428	Aliarcobacter cibarius	LMG 21996	99.4	Bacteria;Proteobacteria;Epsilonproteobacteria;Campylobacterales;Arcobacteraceae;Aliarcobacter	69.4	ATATGAATAAGCACCGGCTAACTCCGTGCCAGCAGCCGCGGTAATACGGGGGGTGCAAGCGTTACTCGGAATCACTGGGCGTAAAGAGCATGTAGGCGGATTAATAAGTTTGAAGTGAAATCCTATAGCTTAACTATAGAACTGCTTTGAAAACTGTTAATCTAGAATGTGGGAGAGGTAGATGGAATTTCTGGTGTAGGGGTAAAATCCGTAGAGATCAGAAGGAATACCGATTGCGAAGGCGATCTACTGGAACATTATTGACGCTGAGATGCGAAAGCGTGGGGAGCAAACAGGATTAGATACCCTGGTAGTCCACGCCCTAAACGATGTACACTAGTTGTTGTGAGACTTGATCTTGCAGTAATGCAGTTAACACATTAAGTGTACCGCCTGGGG…	1049
128	Methylobacterium hispanicum strain DSM 16372 16S ribosomal RNA, partial sequence	Methylobacterium hispanicum	270350	1572	1572	0.98					d__Bacteria;p__Proteobacteria;c__Alphaproteobacteria;o__Rhizobiales;f__Beijerinckiaceae;g__Methylobacterium;s__Methylobacterium sp008040045	1535 bits (831)	981	1054	0.93074	Methylobacterium hispanicum	GP34	93.85	Bacteria;Proteobacteria;Alphaproteobacteria;Rhizobiales;Methylobacteriaceae;Methylobacterium	71.2	CGGAGAAGAAGCCCCGGCTAACTTCGTGCCAGCAGCCGCGGTAATACGAAGGGGGCTAGCGTTGCTCGGAATTACTGGGCGTAAAGGGAGCGTAGGCGGATAGTTTAGTCAGAGGTGAAAGCCCAGGGCTCAACCTTGGAACTGCCTTTGATACTGGCTATCTTGAGTTTGGGAGAGGTGTGTGGAACTCCGAGTGTAGAGGTGAAATTCGTAGATATTCGGAAGAACACCAGTGGCGAAGGCGACACACTGGCCCAATACTGACGCTGAGGCTCGAAAGCGTGGGGAGCAAACAGGATTAGATACCCTGGTAGTCCACGCTGTAAACGATGAGTGCTAGTTGTCGGCATGCATGCATGTCGGTGACGCAGCTAACGCATTAAGCAATCCGCCTGGGGA…	1050
129	Arcobacter cibarius strain LMG 21996 16S ribosomal RNA, partial sequence	Aliarcobacter cibarius	255507	1977	1977	0.98					d__Bacteria;p__Campylobacterota;c__Campylobacteria;o__Campylobacterales;f__Arcobacteraceae;g__Aliarcobacter;s__Aliarcobacter cibarius	2019 bits (1093)	1107	1114	0.993716	Aliarcobacter cibarius	LMG 21996	99.34	Bacteria;Proteobacteria;Epsilonproteobacteria;Campylobacterales;Arcobacteraceae;Aliarcobacter	73.9	CGCGTGGAGGATGACACATTTCGGTGCGTAAACTCCTTTTATATGAGAAGATAATGACGGTATTATATGAATAAGCACCGGCTAACTCCGTGCCAGCAGCCGCGGTAATACGGGGGGTGCAAGCGTTACTCGGAATCACTGGGCGTAAAGAGCATGTAGGCGGATTAATAAGTTTGAAGTGAAATCCTATAGCTTAACTATAGAACTGCTTTGAAAACTGTTAATCTAGAATGTGGGAGAGGTAGATGGAATTTCTGGTGTAGGGGTAAAATCCGTAGAGATCAGAAGGAATACCGATTGCGAAGGCGATCTACTGGAACATTATTGACGCTGAGATGCGAAAGCGTGGGGAGCAAACAGGATTAGATACCCTGGTAGTCCACGCCCTAAACGATGTAC…	1114
130	Methylobacterium hispanicum strain DSM 16372 16S ribosomal RNA, partial sequence	Methylobacterium hispanicum	270350	1650	1650	0.98					d__Bacteria;p__Proteobacteria;c__Alphaproteobacteria;o__Caulobacterales;f__Caulobacteraceae;g__Phenylobacterium;s__Phenylobacterium zucineum	1635 bits (885)	1051	1133	0.927626	Methylobacterium hispanicum	GP34	93.18	Bacteria;Proteobacteria;Alphaproteobacteria;Rhizobiales;Methylobacteriaceae;Methylobacterium	76.8	CTGACGCAGCCATGCCGCGTGAATGATGAAGGTCTTAGGATTGTAAAATTCTTTCACCGGGGACGATAATGACGGTACCCGGAGAAGAAGCCCCGGCTAACTTCGTGCCAGCAGCCGCGGTAATACGAAGGGGGCTAGCGTTGCTCGGAATTACTGGGCGTAAAGGGAGCGTAGGCGGATAGTTTAGTCAGAGGTGAAAGCCCAGGGCTCAACCTTGGAACTGCCTTTGATACTGGCTATCTTGAGTTTGGGAGAGGTGTGTGGAACTCCGAGTGTAGAGGTGAAATTCGTAGATATTCGGAAGAACACCAGTGGCGAAGGCGACACACTGGCCCAATACTGACGCTGAGGCTCGAAAGCGTGGGGAGCAAACAGGATTAGATACCCTGGTAGTCCACG…	1131
131	Halobellus salinus strain CSW2.24.4 16S ribosomal RNA, partial sequence	Halobellus salinus	931585	2061	2061	1					d__Archaea;p__Halobacteriota;c__Halobacteria;o__Halobacteriales;f__Haloferacaceae;g__Halobellus;s__Halobellus salinus	2061 bits (1116)	1156	1176	0.982993	Halobellus salinus	CSW2.24.4	98.25	Archaea;Euryarchaeota;Halobacteria;Haloferacales;Haloferacaceae;Halobellus	79.5	GAATCTGAGACAAGATTCCGGGCCCTACGGGGCGCAGCAGGCGCGAAACCTTTACACTGCACGCCAGTGCGATAAGGGGACTCCAAGTGCGAGGGCATATCGTCCTCGCTATCCTGTACTGTAGGGTAGTACAGTATCAAGAGCTGGGCAAGACCGGTGCCAGCCGCCGCGGTAATACCGGCAGCTCAAGTGATGGCCACTCTTATTGGGCCTAAAGCGTCCGTAGCTGGCCGCGCAAGTCCGTCGGGAAATCCATCAGCCCAACTGATGGGCGTCCGGCGGAAACTGCACGGCTTGGGACCGGAAGGCTCGAGAGGTACGTCCGGGGTAGGAGTGAAATCCCGTAATCCCGAACGGACCACCGATGGCGAAAGCATCTCGAGAAAACGGATCCGACAG…	1176
132	Halobellus salinus strain CSW2.24.4 16S ribosomal RNA, partial sequence	Halobellus salinus	931585	2080	2080	1					d__Archaea;p__Halobacteriota;c__Halobacteria;o__Halobacteriales;f__Haloferacaceae;g__Halobellus;s__Halobellus salinus	2080 bits (1126)	1166	1186	0.983137	Halobellus salinus	CSW2.24.4	98.27	Archaea;Euryarchaeota;Halobacteria;Haloferacales;Haloferacaceae;Halobellus	80.2	CCCGGAGACGGAATCTGAGACAAGATTCCGGGCCCTACGGGGCGCAGCAGGCGCGAAACCTTTACACTGCACGCCAGTGCGATAAGGGGACTCCAAGTGCGAGGGCATATCGTCCTCGCTATCCTGTACTGTAGGGTAGTACAGTATCAAGAGCTGGGCAAGACCGGTGCCAGCCGCCGCGGTAATACCGGCAGCTCAAGTGATGGCCACTCTTATTGGGCCTAAAGCGTCCGTAGCTGGCCGCGCAAGTCCGTCGGGAAATCCATCAGCCCAACTGATGGGCGTCCGGCGGAAACTGCACGGCTTGGGACCGGAAGGCTCGAGAGGTACGTCCGGGGTAGGAGTGAAATCCCGTAATCCCGAACGGACCACCGATGGCGAAAGCATCTCGAGAAAACG…	1186
133	Natrinema pallidum strain JCM 8980 16S ribosomal RNA, complete sequence	Natrinema pallidum	69527	599	599	0.92					d__Archaea;p__Nanohaloarchaeota;c__Nanosalinia;o__Nanosalinales;f__Nanosalinaceae;g__Nanosalinarum;s__Nanosalinarum sp000220355	2272 bits (1230)	1257	1269	0.990544	AYGT_s	AB578-D14	99.83	Archaea;Euryarchaeota;Nanohaloarchaea;Nanosalina_o;Nanosalina_f;Nanosalinarum	86.2	TTCTGTGAAATGACACGTCGCCACAGGATGGGGCCGCGGCTGATTAGGTTGTCGGTGAGGTAACGGCTCACCGAGCCCGTAATCAGTAGCAGCCGTGGGAGCGGTAGCTGCCAGTCGTGTTCTGAGACAAGAACACGGGCCCTACGGGGCGCAGCAGGCACGAAACCTTTACAATGCACGCGAGTGCGATAGGGGGACTCCGAGTGCGTTCTTCCCACAAGGAAGGACGCTTTTCTGCACTGTAAGGAGGTGCAGGAACAAGGGGTGGGCAAGACTGCTGCCAGCCGCCGCGGTAATAGCAGCACCCCGAGTGGTAGTCGTTATTATTGGGCTTAAAGTGTACGTAGCCGGACCTGTAAGTCTGTTGTGAAATCCACGCGCTCAACGCAGTGGAAGCGC…	1267
134	Natrinema pallidum strain JCM 8980 16S ribosomal RNA, complete sequence	Natrinema pallidum	69527	599	599	0.91					d__Archaea;p__Nanohaloarchaeota;c__Nanosalinia;o__Nanosalinales;f__Nanosalinaceae;g__Nanosalinarum;s__Nanosalinarum sp000220355	2303 bits (1247)	1274	1286	0.990669	AYGT_s	AB578-D14	99.83	Archaea;Euryarchaeota;Nanohaloarchaea;Nanosalina_o;Nanosalina_f;Nanosalinarum	87.4	GAAATGACACGTCGCCACAGGATGGGGCCGCGGCTGATTAGGTTGTCGGTGAGGTAACGGCTCACCGAGCCCGTAATCAGTAGCAGCCGTGGGAGCGGTAGCTGCCAGTCGTGTTCTGAGACAAGAACACGGGCCCTACGGGGCGCAGCAGGCACGAAACCTTTACAATGCACGCGAGTGCGATAGGGGGACTCCGAGTGCGTTCTTCCCACAAGGAAGGACGCTTTTCTGCACTGTAAGGAGGTGCAGGAACAAGGGGTGGGCAAGACTGCTGCCAGCCGCCGCGGTAATAGCAGCACCCCGAGTGGTAGTCGTTATTATTGGGCTTAAAGTGTACGTAGCCGGACCTGTAAGTCTGTTGTGAAATCCACGCGCTCAACGCAGTGGAAGCGCAACGGA…	1285
135	Salinibacter ruber DSM 13855 strain M31 16S ribosomal RNA, complete sequence	Salinibacter ruber DSM 13855	309807	2313	2313	1					d__Bacteria;p__Bacteroidota;c__Rhodothermia;o__Rhodothermales;f__Salinibacteraceae;g__Salinibacter;s__Salinibacter ruber	2486 bits (1346)	1352	1355	0.997786	Salinibacter ruber	DSM 13855	98.05	Bacteria;Rhodothermaeota;Rhodothermia;Rhodothermales;Salinibacteraceae;Salinibacter	91.1	TTGATCCTAGCTCAGGACGAACGCTGGCGGCAGGCTTAACACATGCAAGTCGCACGAGAACGTTCTGGCTTTGCCAGGACAAGTACAGTGGCGGACGGGTGCGTATCGCGTAGATAACCTGCCCTTAGGCGCGGGACAATCACGGGAAACCGTGGCTAATACCGCACGTCGTCTAGGCCCCGCATGGGGACCAGATGAAAGCTTGGGGTTACCCAGGCGCCTTGGGATGGGTCTGCGTTGGATTAGCTTGTTGGTGAGGCAACGGCTCACCAAGGCGACGATCCATAGCTGGTCTGAGAGGACGATCAGCCACACTGGGACTGAGACACGGCCCAGACTCCTACGGGAGGCAGCAGTGGGGAATCTTGCACAATGGGGTCACCCCTGATGCAGCCATGC…	1355
136	Salinibacter ruber DSM 13855 strain M31 16S ribosomal RNA, complete sequence	Salinibacter ruber DSM 13855	309807	2329	2329	1					d__Bacteria;p__Bacteroidota;c__Rhodothermia;o__Rhodothermales;f__Salinibacteraceae;g__Salinibacter;s__Salinibacter ruber	2503 bits (1355)	1361	1364	0.997801	Salinibacter ruber	DSM 13855	98.05	Bacteria;Rhodothermaeota;Rhodothermia;Rhodothermales;Salinibacteraceae;Salinibacter	91.1	ACGGAGAGTTTGATCCTAGCTCAGGACGAACGCTGGCGGCAGGCTTAACACATGCAAGTCGCACGAGAACGTTCTGGCTTTGCCAGGACAAGTACAGTGGCGGACGGGTGCGTATCGCGTAGATAACCTGCCCTTAGGCGCGGGACAATCACGGGAAACCGTGGCTAATACCGCACGTCGTCTAGGCCCCGCATGGGGACCAGATGAAAGCTTGGGGTTACCCAGGCGCCTTGGGATGGGTCTGCGTTGGATTAGCTTGTTGGTGAGGCAACGGCTCACCAAGGCGACGATCCATAGCTGGTCTGAGAGGACGATCAGCCACACTGGGACTGAGACACGGCCCAGACTCCTACGGGAGGCAGCAGTGGGGAATCTTGCACAATGGGGTCACCCCTGATG…	1364
137	Salinirubrum litoreum strain XD46 16S ribosomal RNA, partial sequence	Salinirubrum litoreum	1126234	1868	1868	1					d__Archaea;p__Halobacteriota;c__Halobacteria;o__Halobacteriales;f__Haloferacaceae;g__A07HB70;s__A07HB70 sp000496195	2486 bits (1346)	1358	1364	0.995601	KI543180_s	A07HB70	99.56	Archaea;Euryarchaeota;Halobacteria;Haloferacales;Halorubraceae;KI543180_g	92.7	TTGATCCTGCCGGAGGCCATTGCTATTGGAGTCCGATTTAGCCATGCTAGTCGAGCGGGTTCAGACCCGCGGCGAAGAGCTCAGTGACACGTGGCCAAACTACCCTGTGGAGACGGACACCCTCGGGAAACTGAGGTTAACCCGTCACGACGCTCCCACGCTGGAACGCCGGGAGCACGAAACGCTTCGGCGCCACAGGATGTGGCTGCGGCCGATTAGGTAGACGGTGGGGTAACGGCCCACCGTGCCAATAATTGGTACGGGTTGTGAGAGCAAGAGCCCGGAGACGGAATCTGAGACAAGATTCCGGGCCCTACGGGGCGCAGCAGGCGCGAAACCTTTACACTGCACGCGAGTGCGATAAGGGGACTCCAAGTGCGAGGGCATACAGTCCTCGCT…	1364
138	Salinirubrum litoreum strain XD46 16S ribosomal RNA, partial sequence	Salinirubrum litoreum	1126234	1899	1899	1					d__Archaea;p__Halobacteriota;c__Halobacteria;o__Halobacteriales;f__Haloferacaceae;g__A07HB70;s__A07HB70 sp000496195	2518 bits (1363)	1375	1381	0.995655	KI543180_s	A07HB70	99.57	Archaea;Euryarchaeota;Halobacteria;Haloferacales;Halorubraceae;KI543180_g	93.9	ATTCCGGTTGATCCTGCCGGAGGCCATTGCTATTGGAGTCCGATTTAGCCATGCTAGTCGAGCGGGTTCAGACCCGCGGCGAAGAGCTCAGTGACACGTGGCCAAACTACCCTGTGGAGACGGACACCCTCGGGAAACTGAGGTTAACCCGTCACGACGCTCCCACGCTGGAACGCCGGGAGCACGAAACGCTTCGGCGCCACAGGATGTGGCTGCGGCCGATTAGGTAGACGGTGGGGTAACGGCCCACCGTGCCAATAATTGGTACGGGTTGTGAGAGCAAGAGCCCGGAGACGGAATCTGAGACAAGATTCCGGGCCCTACGGGGCGCAGCAGGCGCGAAACCTTTACACTGCACGCGAGTGCGATAAGGGGACTCCAAGTGCGAGGGCATACAGT…	1381
139	Halorubrum sodomense strain JCM 8880 16S ribosomal RNA, complete sequence	Halorubrum sodomense	35743	2375	2375	1					d__Archaea;p__Halobacteriota;c__Halobacteria;o__Halobacteriales;f__Haloferacaceae;g__Halorubrum;s__Halorubrum trapanicum	2403 bits (1301)	1368	1399	0.977841	Halorubrum sodomense	DSM 3755	97.2	Archaea;Euryarchaeota;Halobacteria;Haloferacales;Halorubraceae;Halorubrum	94.4	GTAGCGAATAGCTCAGTAACACGTGGCCAAACTACCCTTCGGACCACGATACCCTCGGGAAACTGAGGTTAATAGTGTATCCCACACTCAGACTGGAATGTCGAGTGTGACAAACGCTCCGGCGCCGAAGGATGTGGCTGCGGCCGATTAGGTAGACGGTGGGGTAACGGCCCACCGTGCCAATAATCGGTACGGGTCATGAGAGTGAGAACCCGGAGACGGAATCTGAGACAAGATTCCGGGCCCTACGGGGCGCAGCAGGCGCGAAACCTTTACACTGCACGACAGTGCGATAGGGGGATCCCAAGTGCACAGGCATAGCGCCTGTGCTTTTCGGTACCGTAAGGTGGTACCAGAATAAGGGCTGGGCAAGACCGGTGCCAGCCGCCGCGGTAATAC…	1394
140	Halorubrum sodomense strain JCM 8880 16S ribosomal RNA, complete sequence	Halorubrum sodomense	35743	2377	2377	1					d__Archaea;p__Halobacteriota;c__Halobacteria;o__Halobacteriales;f__Haloferacaceae;g__Halorubrum;s__Halorubrum trapanicum	2405 bits (1302)	1369	1400	0.977857	Halorubrum sodomense	DSM 3755	97.2	Archaea;Euryarchaeota;Halobacteria;Haloferacales;Halorubraceae;Halorubrum	94.4	CGTAGCGAATAGCTCAGTAACACGTGGCCAAACTACCCTTCGGACCACGATACCCTCGGGAAACTGAGGTTAATAGTGTATCCCACACTCAGACTGGAATGTCGAGTGTGACAAACGCTCCGGCGCCGAAGGATGTGGCTGCGGCCGATTAGGTAGACGGTGGGGTAACGGCCCACCGTGCCAATAATCGGTACGGGTCATGAGAGTGAGAACCCGGAGACGGAATCTGAGACAAGATTCCGGGCCCTACGGGGCGCAGCAGGCGCGAAACCTTTACACTGCACGACAGTGCGATAGGGGGATCCCAAGTGCACAGGCATAGCGCCTGTGCTTTTCGGTACCGTAAGGTGGTACCAGAATAAGGGCTGGGCAAGACCGGTGCCAGCCGCCGCGGTAATA…	1395
141	Halorientalis regularis strain TNN28 16S ribosomal RNA, partial sequence	Halorientalis regularis	660518	2272	2272	1					d__Archaea;p__Halobacteriota;c__Halobacteria;o__Halobacteriales;f__Haloarculaceae;g__Halorientalis;s__Halorientalis persicus	2318 bits (1255)	1375	1435	0.958188	Halorientalis persicus	D108	95.33	Archaea;Euryarchaeota;Halobacteria;Halobacteriales;Haloarculaceae;Halorientalis	99.9	TTGATCCTGCCGGAGGCCATTGCTATCGGAGTCCGATTTAGCCATGCTAGTCGTACGAGTTCAGACTCGTGGCGGATAGCTCAGTAACACGTGGCCAAACTGCCCTACAGATCGCAATAACTTCGGGAAACTGAGGCTAATAGCGAATACGACTCTCATGTTGGAGTTACGGAGAGTCGGAAACGCTTCGGTGCTGTAGGATGTGGCTGCGGCCGATTAGGTAGACGGTGGGGTAACGGCCCACCGTGCCGATAATCGGTACGGGTCGTGAGAGCGAGAGCCCGGAGACGGAATCTGAGACAAGATTCCGGGCCCTACGGGGCGCAGCAGGCGCGAAACCTTTACACTGCACGACAGTGCGATAAGGGGACTCCGAGTGCGAGGGCATACAGTCCTCGC…	1435
142	Halorientalis regularis strain TNN28 16S ribosomal RNA, partial sequence	Halorientalis regularis	660518	2283	2283	1					d__Archaea;p__Halobacteriota;c__Halobacteria;o__Halobacteriales;f__Haloarculaceae;g__Halorientalis;s__Halorientalis persicus	2326 bits (1259)	1379	1439	0.958304	Halorientalis persicus	D108	95.33	Archaea;Euryarchaeota;Halobacteria;Halobacteriales;Haloarculaceae;Halorientalis	100	ATTCCGGTTGATCCTGCCGGAGGCCATTGCTATCGGAGTCCGATTTAGCCATGCTAGTCGTACGAGTTCAGACTCGTGGCGGATAGCTCAGTAACACGTGGCCAAACTGCCCTACAGATCGCAATAACTTCGGGAAACTGAGGCTAATAGCGAATACGACTCTCATGTTGGAGTTACGGAGAGTCGGAAACGCTTCGGTGCTGTAGGATGTGGCTGCGGCCGATTAGGTAGACGGTGGGGTAACGGCCCACCGTGCCGATAATCGGTACGGGTCGTGAGAGCGAGAGCCCGGAGACGGAATCTGAGACAAGATTCCGGGCCCTACGGGGCGCAGCAGGCGCGAAACCTTTACACTGCACGACAGTGCGATAAGGGGACTCCGAGTGCGAGGGCATACAG…	1441
143	Haloquadratum walsbyi strain JCM 12705 16S ribosomal RNA, complete sequence	Haloquadratum walsbyi	293091	1956	1956	1					d__Archaea;p__Halobacteriota;c__Halobacteria;o__Halobacteriales;f__Haloarculaceae;g__Halorientalis;s__Halorientalis sp001989615	1964 bits (1063)	1334	1467	0.909339	Halorientalis hydrocarbonoclasticus	IM1011	91.1	Archaea;Euryarchaeota;Halobacteria;Halobacteriales;Haloarculaceae;Halorientalis	99.1	TTGATCCTGCCGGAGGCCATTGCTCTTGGGGTCCGATTTAGCCATGCTAGTCGCACGGGCTCAGACCCGTGGCATATAGCTCAGTAGCACGTGGCCAATCTACCCTCCGGAATGGGATACCCTCGGGAAACTGAGGTTAATCCCGTATACGGCTCCTACTCTTGAATGACGGGAGTCAGAAACGCTCCGGCGCCGGAGGATGAGGCTGCGGCCGATTAGGTTGACGGTGGGGTAACGGCCCACCGTGCCAATAATCGGTCTGGGTCATGAGAGTGAGAACCCAGAGACGGACTCTGAGACAAGAGTCCGGGCCCTACGGGGCGCAGCAGGCGCGAAACCTTTACACTGCACGACAGTGCGATAAGGGGACTCCGAGTGCGAGGGCATACAGTCCTCGCT…	1463
144	Haloquadratum walsbyi strain JCM 12705 16S ribosomal RNA, complete sequence	Haloquadratum walsbyi	293091	2191	2191	1					d__Archaea;p__Halobacteriota;c__Halobacteria;o__Halobacteriales;f__Haloferacaceae;g__Haloquadratum;s__Haloquadratum sp000416005	2663 bits (1442)	1458	1466	0.994543	KE356562_s	J07HQX50	99.45	Archaea;Euryarchaeota;Halobacteria;Haloferacales;Haloferacaceae;KE356562_g	99.5	TTGATCCTGCCGGAGGCCATTGCTATCGGAGTCCGATTTAGCCATGCTAGTCGTGCGAGTTCAGACTCGCGGCACCGAGCTCAGTAACACGTGGCCAAACTACCCTGTAGAGACGTATAACCTCGGGAAACTGAGGCTAATCCGTCATACCGGTTGAACGGTTGAAACCCATCAACCTCTAAACGCCCCGGCGCTACAGGATGTGGCTGCGGCCGATTAGGTTGACGGTGGGGTAACGGCCCACCGTGCCAATAATCGGAACAGGTTGTGAGAGCAAGAACCTGGAGACGGCATCTGAGACAAGATGCCGGGCCCTACGGGGCGCAGCAGGCGCGAAACCTTTACACTGCACGCACGTGCGATAAGGGGACTCCGAGTGCGAGGGCATATCGTCCTCGC…	1466
145	Halomicrobium zhouii strain TBN51 16S ribosomal RNA, partial sequence	Halomicrobium zhouii	767519	798	798	1					d__Archaea;p__Nanohaloarchaeota;c__Nanosalinia;o__Nanosalinales;f__Nanosalinaceae;g__SG9;s__SG9 sp009617975	2230 bits (1207)	1386	1472	0.941576	FN391274_s	SFH1E041	92.62	Archaea;Euryarchaeota;Nanohaloarchaea;Nanosalina_o;FN391274_f;FN391274_g	99.9	GTTGATCCTGCCAGAGGCTACCGCTATCGGAGTCCGATTTAGCCATGCTAGTCCACCGATTCGTTCGGGGCAGATAGCTGAGTAACATGTGGTCAACCTGCCCTATGGAGAGGGATAACCTCGGGAAACTGAGGCTAATACCTCATAGCAAAGAAGTACTGGAAAACGTGTTCTTTGTGAAATGACCTGTCGCCATAGGATGGGACCGCACCTGATTAGGTCGTTGGTGAGGTAACGGCTCACCAAGCCAGTAATCAGTAACAGCCGTGAGAGCGGGAGCTGTCAGTTGGCTTCTGAGACAAGAAGCCAGACCCTACGGGGTGCAGCAGGCACGAAACCTTCACAATGCACGAGAGTGCGATGGGGGGACTCCGAGTGTAATCTTCCCACAAGGAAGGT…	1468
146	Haloquadratum walsbyi strain JCM 12705 16S ribosomal RNA, complete sequence	Haloquadratum walsbyi	293091	1969	1969	1					d__Archaea;p__Halobacteriota;c__Halobacteria;o__Halobacteriales;f__Haloarculaceae;g__Halorientalis;s__Halorientalis sp001989615	1977 bits (1070)	1341	1474	0.909769	Halorientalis hydrocarbonoclasticus	IM1011	91.14	Archaea;Euryarchaeota;Halobacteria;Halobacteriales;Haloarculaceae;Halorientalis	99.5	ATTCCGGTTGATCCTGCCGGAGGCCATTGCTCTTGGGGTCCGATTTAGCCATGCTAGTCGCACGGGCTCAGACCCGTGGCATATAGCTCAGTAGCACGTGGCCAATCTACCCTCCGGAATGGGATACCCTCGGGAAACTGAGGTTAATCCCGTATACGGCTCCTACTCTTGAATGACGGGAGTCAGAAACGCTCCGGCGCCGGAGGATGAGGCTGCGGCCGATTAGGTTGACGGTGGGGTAACGGCCCACCGTGCCAATAATCGGTCTGGGTCATGAGAGTGAGAACCCAGAGACGGACTCTGAGACAAGAGTCCGGGCCCTACGGGGCGCAGCAGGCGCGAAACCTTTACACTGCACGACAGTGCGATAAGGGGACTCCGAGTGCGAGGGCATACAGT…	1470
147	Halodesulfurarchaeum formicicum strain HSR6 16S ribosomal RNA, complete sequence	Halodesulfurarchaeum formicicum	1873524	841	841	1					d__Archaea;p__Nanohaloarchaeota;c__Nanosalinia;o__Nanosalinales;f__Nanosalinaceae;g__Nanosalina;s__Nanosalina sp000220375	2684 bits (1453)	1465	1471	0.995921	AEIY_s	J07AB43	99.58	Archaea;Euryarchaeota;Nanohaloarchaea;Nanosalina_o;Nanosalina_f;Nanosalina	99.9	GTTGATCCTGCCAGAGACTACCGCTATCGGAGTCCGATTTAGCCATGCTAGTCCACCGAGTCTTTGACTTGGGGCATATAGCTGAGTAACACGTGGCTAACCTGCCCTGTGGATGGGTATAACCTCGCTAACGTGAGGCTAATACCCAATATCAGATGAGGATGGAAGTAATCTTCATCTGTGAAACGTTCTGACGCCACAGGATGGGGCCGCGGCTGATTAGGTTGTTGGTGAGGTAACGGCTCACCAAGCCGATAATCAGTAGCAGGGGTGAGAGCCCGAGCTGTCAGTCGGCATCTGAGACAAGATGCCGGACCCTACGGGGTGCAGCAGGCACGAAACCTTCACAATGCACGCAGGTGCGATGGGGGGACTCCGAGTGCAGTCTTCCAAAACGGA…	1473
148	Halomicrobium zhouii strain TBN51 16S ribosomal RNA, partial sequence	Halomicrobium zhouii	767519	802	802	1					d__Archaea;p__Nanohaloarchaeota;c__Nanosalinia;o__Nanosalinales;f__Nanosalinaceae;g__SG9;s__SG9 sp009617975	2239 bits (1212)	1391	1477	0.941774	FN391274_s	SFH1E041	92.62	Archaea;Euryarchaeota;Nanohaloarchaea;Nanosalina_o;FN391274_f;FN391274_g	100	TTCTGGTTGATCCTGCCAGAGGCTACCGCTATCGGAGTCCGATTTAGCCATGCTAGTCCACCGATTCGTTCGGGGCAGATAGCTGAGTAACATGTGGTCAACCTGCCCTATGGAGAGGGATAACCTCGGGAAACTGAGGCTAATACCTCATAGCAAAGAAGTACTGGAAAACGTGTTCTTTGTGAAATGACCTGTCGCCATAGGATGGGACCGCACCTGATTAGGTCGTTGGTGAGGTAACGGCTCACCAAGCCAGTAATCAGTAACAGCCGTGAGAGCGGGAGCTGTCAGTTGGCTTCTGAGACAAGAAGCCAGACCCTACGGGGTGCAGCAGGCACGAAACCTTCACAATGCACGAGAGTGCGATGGGGGGACTCCGAGTGTAATCTTCCCACAAGG…	1473
149	Haloquadratum walsbyi strain JCM 12705 16S ribosomal RNA, complete sequence	Haloquadratum walsbyi	293091	2145	2145	1					d__Archaea;p__Halobacteriota;c__Halobacteria;o__Halobacteriales;f__Haloferacaceae;g__Haloquadratum;s__Haloquadratum walsbyi	2158 bits (1168)	1379	1480	0.931757	Haloquadratum walsbyi	HBSQ001	92.78	Archaea;Euryarchaeota;Halobacteria;Haloferacales;Haloferacaceae;Haloquadratum	100	ATTCCGGTTGATCCTGCCGGAGGCCATTGCTATCGGAGTCCGATTTAGCCATGCTAGTCGTGCGAGTTCAGACTCGCGGCACCGAGCTCAGTAACACGTGGCCAAACTACCCTACAGAGACGGATACCCTCGGGAAACTGAGGTTAACCCGTCATACCGATCTCAGGCTTGAATCGCAGAGATCACAAAACGCCCCGGCGCTGTAGGATGTGGCTGCGGTTGATTAGGTAGACGGTGGGGTAACGGCCCACCGTGCCCATAATCAGTACAGGTTGTGAGAGCAAGAACCTGGAGACGGAATCTGAGACAAGATTCCGGGCCCTACGGGGCGCAGCAGGCGCGAAACCTTTACACTGCACGCACGTGCGATAAGGGGACTCCGAGTGCGAGGGCATATCG…	1474
150	Halodesulfurarchaeum formicicum strain HSR6 16S ribosomal RNA, complete sequence	Halodesulfurarchaeum formicicum	1873524	845	845	1					d__Archaea;p__Nanohaloarchaeota;c__Nanosalinia;o__Nanosalinales;f__Nanosalinaceae;g__Nanosalina;s__Nanosalina sp000220375	2693 bits (1458)	1470	1476	0.995935	AEIY_s	J07AB43	99.58	Archaea;Euryarchaeota;Nanohaloarchaea;Nanosalina_o;Nanosalina_f;Nanosalina	100	TTCTGGTTGATCCTGCCAGAGACTACCGCTATCGGAGTCCGATTTAGCCATGCTAGTCCACCGAGTCTTTGACTTGGGGCATATAGCTGAGTAACACGTGGCTAACCTGCCCTGTGGATGGGTATAACCTCGCTAACGTGAGGCTAATACCCAATATCAGATGAGGATGGAAGTAATCTTCATCTGTGAAACGTTCTGACGCCACAGGATGGGGCCGCGGCTGATTAGGTTGTTGGTGAGGTAACGGCTCACCAAGCCGATAATCAGTAGCAGGGGTGAGAGCCCGAGCTGTCAGTCGGCATCTGAGACAAGATGCCGGACCCTACGGGGTGCAGCAGGCACGAAACCTTCACAATGCACGCAGGTGCGATGGGGGGACTCCGAGTGCAGTCTTCCAAA…	1478
151	Sphingobium yanoikuyae strain GIFU 9882 16S ribosomal RNA, partial sequence	Sphingobium yanoikuyae	13690	2615	2615	0.97					d__Bacteria;p__Proteobacteria;c__Alphaproteobacteria;o__Sphingomonadales;f__Sphingomonadaceae;g__Sphingobium;s__Sphingobium yanoikuyae	2710 bits (1467)	1477	1482	0.996626	Sphingobium yanoikuyae	ATCC 51230	99.65	Bacteria;Proteobacteria;Alphaproteobacteria;Sphingomonadales;Sphingomonadaceae;Sphingobium	100	CTTGAGAGTTTGATCCTGGCTCAGAACGAACGCTGGCGGCATGCCTAATACATGCAAGTCGAACGAGATCTTCGGATCTAGTGGCGCACGGGTGCGTAACGCGTGGGAATCTGCCCTTGGGTTCGGAATAACTTCTGGAAACGGAAGCTAATACCGGATGATGACGTAAGTCCAAAGATTTATCGCCCAAGGATGAGCCCGCGTAGGATTAGCTAGTTGGTGAGGTAAAGGCTCACCAAGGCGACGATCCTTAGCTGGTCTGAGAGGATGATCAGCCACACTGGGACTGAGACACGGCCCAGACTCCTACGGGAGGCAGCAGTAGGGAATATTGGACAATGGGCGCAAGCCTGATCCAGCAATGCCGCGTGAGTGATGAAGGCCTTAGGGTTGTAAAGC…	1484
152	Acinetobacter pittii DSM 21653 strain ATCC 19004 16S ribosomal RNA, partial sequence	Acinetobacter pittii DSM 21653	981326	2776	2776	1					d__Bacteria;p__Proteobacteria;c__Gammaproteobacteria;o__Pseudomonadales;f__Moraxellaceae;g__Acinetobacter;s__Acinetobacter pittii_H	2776 bits (1503)	1503	1503	1	Acinetobacter pittii	CIP 70.29	100	Bacteria;Proteobacteria;Gammaproteobacteria;Moraxellales;Moraxellaceae;Acinetobacter	99.6	CGCTGGCGGCAGGCTTAACACATGCAAGTCGAGCGGAGAGAGGTAGCTTGCTACTGATCTTAGCGGCGGACGGGTGAGTAATGCTTAGGAATCTGCCTATTAGTGGGGGACAACATTTCGAAAGGAATGCTAATACCGCATACGTCCTACGGGAGAAAGCAGGGGATCTTCGGACCTTGCGCTAATAGATGAGCCTAAGTCGGATTAGCTAGTTGGTGGGGTAAAGGCCTACCAAGGCGACGATCTGTAGCGGGTCTGAGAGGATGATCCGCCACACTGGGACTGAGACACGGCCCAGACTCCTACGGGAGGCAGCAGTGGGGAATATTGGACAATGGGCGCAAGCCTGATCCAGCCATGCCGCGTGTGTGAAGAAGGCCTTATGGTTGTAAAGCACTT…	1503
153	Cesiribacter andamanensis AMV16 16S ribosomal RNA, partial sequence	Cesiribacter andamanensis AMV16	1279009	1336	1336	0.99					d__Bacteria;p__Bacteroidota;c__Bacteroidia;o__Cytophagales;f__Amoebophilaceae;g__Amoebophilus;s__Amoebophilus asiaticus	1404 bits (760)	1271	1521	0.835634	EF459715_s	4-01B	99.45	Bacteria;Bacteroidetes;Sphingobacteriia;EF459715_o;EF459715_f;EF459715_g	100	TTTGATCCTGGCTCAGGATGAACGCTAGCGGCAGACTTAATACATGTGAGTCGAGGGGCAGCGGATCCCTCCGGGGATGCCGGCGACCGGCGAACGGGTGAGTAACACGTATGGAACCTACCCTTAACTGGGGAATAGCTTTGAGAAATCGAGGGTAATACCCCATATCATCTGAAAAAGGCATCTTTTTCAGATGAAAGCTCCGGCGGTTAAGGATGGCCATGCGGTCCATTAGCTTGTTGGTGAGATAACCGCTCACCAAGGCTACGATGGATAGCTGATCTGAGAGGATGATCAGCCACATTGGCACTGAGACACGGGCCAAACTCCTACGGGAGGCAGCAGTAGGGAATCTTGGTCAATTGGCGAAAGCCAGAACCAGTCATGCCGCGTGCAGGA…	1512
154	Cesiribacter andamanensis AMV16 16S ribosomal RNA, partial sequence	Cesiribacter andamanensis AMV16	1279009	1341	1341	0.98					d__Bacteria;p__Bacteroidota;c__Bacteroidia;o__Cytophagales;f__Amoebophilaceae;g__Amoebophilus;s__Amoebophilus asiaticus	1419 bits (768)	1279	1529	0.836494	EF459715_s	4-01B	99.45	Bacteria;Bacteroidetes;Sphingobacteriia;EF459715_o;EF459715_f;EF459715_g	100	ACGGAGAGTTTGATCCTGGCTCAGGATGAACGCTAGCGGCAGACTTAATACATGTGAGTCGAGGGGCAGCGGATCCCTCCGGGGATGCCGGCGACCGGCGAACGGGTGAGTAACACGTATGGAACCTACCCTTAACTGGGGAATAGCTTTGAGAAATCGAGGGTAATACCCCATATCATCTGAAAAAGGCATCTTTTTCAGATGAAAGCTCCGGCGGTTAAGGATGGCCATGCGGTCCATTAGCTTGTTGGTGAGATAACCGCTCACCAAGGCTACGATGGATAGCTGATCTGAGAGGATGATCAGCCACATTGGCACTGAGACACGGGCCAAACTCCTACGGGAGGCAGCAGTAGGGAATCTTGGTCAATTGGCGAAAGCCAGAACCAGTCATGCCGC…	1522
155	Acinetobacter pittii DSM 21653 strain ATCC 19004 16S ribosomal RNA, partial sequence	Acinetobacter pittii DSM 21653	981326	2826	2826	0.99					d__Bacteria;p__Proteobacteria;c__Gammaproteobacteria;o__Pseudomonadales;f__Moraxellaceae;g__Acinetobacter;s__Acinetobacter pittii_H	2830 bits (1532)	1532	1532	1	Acinetobacter pittii	CIP 70.29	100	Bacteria;Proteobacteria;Gammaproteobacteria;Moraxellales;Moraxellaceae;Acinetobacter	100	TGAAGAGTTTGATCATGGCTCAGATTGAACGCTGGCGGCAGGCTTAACACATGCAAGTCGAGCGGAGAGAGGTAGCTTGCTACTGATCTTAGCGGCGGACGGGTGAGTAATGCTTAGGAATCTGCCTATTAGTGGGGGACAACATTTCGAAAGGAATGCTAATACCGCATACGTCCTACGGGAGAAAGCAGGGGATCTTCGGACCTTGCGCTAATAGATGAGCCTAAGTCGGATTAGCTAGTTGGTGGGGTAAAGGCCTACCAAGGCGACGATCTGTAGCGGGTCTGAGAGGATGATCCGCCACACTGGGACTGAGACACGGCCCAGACTCCTACGGGAGGCAGCAGTGGGGAATATTGGACAATGGGCGCAAGCCTGATCCAGCCATGCCGCGTGTGT…	1533
156	Lujinxingia sediminis strain SEH01 16S ribosomal RNA, partial sequence	Lujinxingia sediminis	2480984	1657	1657	0.99					d__Bacteria;p__Myxococcota;c__Bradymonadia;o__Bradymonadales;f__Bradymonadaceae;g__Persicimonas;s__Persicimonas caeni	1733 bits (938)	1361	1560	0.872436	HM126722_s	SINI1060	98.65	Bacteria;Proteobacteria;Deltaproteobacteria;Bradymonadales;Bradymonadaceae;AB533951_g	100	TTTGATCCTGGCTCAGAACGAACGCTGGCGGCGCGCCTAACACATGCAAGTCGTGCGAGAAAGGCACCTTCGGGTGCCGAGTAAAGCGGCGAACGGGTGAGTAACACGTGAGTAACGTACCTCCGAGCGGGGAACAATCCTTCGAAAGAAGGGCTAATGCCGCATAAGACCACAGGGTCGCAGGACCCAGCGGTCAAAGTCTTCAGCCTTCGGGCTGGAGTTGCTTGGAGATCGGCTCGCGGCCCATTAGGTCGTTGGTACGGTAATGGCGTACCAAACCGAAGATGGGTAGCTGGTCTGAGAGGACGATCAGCCACACTGGGACTGAGACACGGCCCAGACTCCTACGGGAGGCAGCAGTGGGGAATCTTGCGCAATGGGGGCAACCCTGACGCAGCG…	1549
157	Lujinxingia sediminis strain SEH01 16S ribosomal RNA, partial sequence	Lujinxingia sediminis	2480984	1664	1664	0.99					d__Bacteria;p__Myxococcota;c__Bradymonadia;o__Bradymonadales;f__Bradymonadaceae;g__Persicimonas;s__Persicimonas caeni	1748 bits (946)	1369	1568	0.873087	HM126722_s	SINI1060	98.65	Bacteria;Proteobacteria;Deltaproteobacteria;Bradymonadales;Bradymonadaceae;AB533951_g	100	CTGGAGAGTTTGATCCTGGCTCAGAACGAACGCTGGCGGCGCGCCTAACACATGCAAGTCGTGCGAGAAAGGCACCTTCGGGTGCCGAGTAAAGCGGCGAACGGGTGAGTAACACGTGAGTAACGTACCTCCGAGCGGGGAACAATCCTTCGAAAGAAGGGCTAATGCCGCATAAGACCACAGGGTCGCAGGACCCAGCGGTCAAAGTCTTCAGCCTTCGGGCTGGAGTTGCTTGGAGATCGGCTCGCGGCCCATTAGGTCGTTGGTACGGTAATGGCGTACCAAACCGAAGATGGGTAGCTGGTCTGAGAGGACGATCAGCCACACTGGGACTGAGACACGGCCCAGACTCCTACGGGAGGCAGCAGTGGGGAATCTTGCGCAATGGGGGCAACCCTG…	1559
												Supplementary Table S4: 16S rRNA gene sequences retrieved from Urmia Lake's the assembly by Barrnap v0.9
