# Supplementary material for: Hypersaline Lake Urmia: a potential hotspot for microbial genomic variation
Source: Sci Rep. 2023 Jan 7;13:374. doi: 10.1038/s41598-023-27429-2 (PMC9825399; doi:10.1038/s41598-023-27429-2)
Supplement: Supplementary file 7 — Supplementary Table 5. [file 41598_2023_27429_MOESM7_ESM.xlsx]

## Sheet:  Quast ST-S5
Table 4 Quast report of the final.contigs
# contigs (>= 0 bp)	1256584
# contigs (>= 1000 bp)	126544
# contigs (>= 5000 bp)	11611
# contigs (>= 10000 bp)	4005
# contigs (>= 25000 bp)	731
# contigs (>= 50000 bp)	151
Total length (>= 0 bp)	802177489
Total length (>= 1000 bp)	338506730
Total length (>= 5000 bp)	130967748
Total length (>= 10000 bp)	78958248
Total length (>= 25000 bp)	30691076
Total length (>= 50000 bp)	11429730
# contigs	1256584
Largest contig	274732
Total length	802177489
Reference length	25337675
N50	757
N75	402
L50	199146
L75	574092
# misassemblies	512
# misassembled contigs	469
Misassembled contigs length	356492
# local misassemblies	195
# Scaffold gap ext. mis.	0
# Scaffold gap loc. mis.	0
# Unaligned mis. contigs	1215
# unaligned contigs	1232647 + 6592 part
Unaligned length	792692006
Genome fraction (%)	15.968
Duplication ratio	2.835
# N's per 100 kbp	0
# mismatches per 100 kbp	8287.38
# indels per 100 kbp	139.91
Largest alignment	6328
Total aligned length	6874502
Supplementary Table S5: Full Quast report of the Urmia Lake's assembly
