# Supplementary material for: Hypersaline Lake Urmia: a potential hotspot for microbial genomic variation
Source: Sci Rep. 2023 Jan 7;13:374. doi: 10.1038/s41598-023-27429-2 (PMC9825399; doi:10.1038/s41598-023-27429-2)
Supplement: Supplementary file 8 — Supplementary Table 6. [file 41598_2023_27429_MOESM8_ESM.xlsx]

## Sheet: Coverm ST-S6
Taxon	mappingBamSorted Relative Abundance (%)				Taxon	mappingBamSorted Relative Abundance (%)
unmapped	28.2273				unmapped	28.2273
Haloquadratum walsbyi DSM 16790	14.5284				Haloquadratum walsbyi DSM 16790	14.5284
LUM.22 (Haloquadratum walsbyi)	11.693				LUM.22 (Haloquadratum walsbyi)	11.693
LUM.12 (Haloferacaceae)	9.38614				LUM.12 (Haloferacaceae)	9.38614
Halonotius pteroides strain CECT 7525	6.80002				Halonotius pteroides strain CECT 7525	6.80002
Halonotius sp. J07HN6	3.96074				Halonotius sp. J07HN6	3.96074
LUM.44 (Salinirussus)	3.19878				LUM.44 (Salinirussus)	3.19878
LUM.45 (Halovenus)	1.9387				LUM.45 (Halovenus)	1.9387
Uncultured archaeon A07HR60	1.63589				Uncultured archaeon A07HR60	1.63589
LUM.80 (Salinibacter ruber)	1.25729				LUM.80 (Salinibacter ruber)	1.25729
Halonotius sp. J07HN4	1.1982				Halonotius sp. J07HN4	1.1982
Salinibacter ruber strain ST67	1.19039				Salinibacter ruber strain ST67	1.19039
LUM.78 (Halovenus)	1.00322				LUM.78 (Halovenus)	1.00322
Salinibacter ruber strain M1	0.881594
Halobellus salinus strain JCM 14359	0.870069
Natronorubrum sediminis strain CGMCC	0.82
Bradymonadaceae	0.683269
Salinibacter ruber strain SP273	0.678226
LUM.57 (Salinibacter ruber)	0.667171
LUM.49 (Halomicroarcula)	0.605878
Haloglomus irregulare strain F16-60	0.428704
LUM.21 (Haloarculaceae)	0.379424
Candidatus Nanosalinarum	0.372366
LUM.48 ( Haloquadratum walsbyi)	0.358222
Halorubrum trapanicum strain CBA1232	0.353664
LUM.68 (Halorientalis)	0.34257
Halorubrum depositum strain Y78	0.305625
LUM.42 (Natronomonas)	0.298663
Halorubrum tebenquichense DSM 14210	0.253379
LUM.39 (Halovenus)	0.248395
LUM.66 (Haloferacaceae A07HB70)	0.246904
LUM.47 (Haloquadratum)	0.24601
Candidatus Nanosalina sp	0.245289
Halorubrum sp. GN11_10-6_MGM	0.242925
Halorubrum chaoviator_strainDSMM19316	0.225184
LUM.70 (Haloferacaceae J07HR59)	0.209311
Halorubrum amylolyticum strain ZC67	0.209259
Halorubrum californiensis DSM 19288	0.19485
Halorubrum_ezzemoulense_strainEc15	0.179134
Halorubrum terrestre JCM 10247	0.170983
Halorubrum persicum strain C49	0.168675
Natronomonas moolapensis	0.160239
LUM.53 ( Haloplanus)	0.156479
Halorubrum terrestre strain 22517_05_Cabo	0.152785
Haloquadratum walsbyi J07HQW2	0.141585
LUM.79 (Halobacteriales)	0.138115
Halorubrum terrestre strain 22502_06_Cabo	0.136163
LUM.16 (Halobacteriales)	0.128611
Salinirussus salinus strain YGH44	0.12096
LUM.6 (Halovenus)	0.11989
Haloplanus rallus strain MBLA0036	0.118301
LUM.36 (Natronomonas)	0.0964011
Haloquadratum walsbyi C23	0.0834383
Halorientalis persicus strain IBRC-M 10043	0.0718129
Bradymonas sediminis strain DSM 28820	0.07
LUM.15 (Bradymonadaceae)	0.069052
Viral binning	0.065
Halovenus aranensis strain IBRC-M10015	0.0616621
Uncultured archaeon A07HB70	0.0582162
Halorientalis regularis	0.0564169
Halohasta litchfieldiae strain DSM 22187	0.0542304
Halopenitus persicus strain DC30	0.0482371
Haloquadratum sp. J07HQX50	0.0453963
Haloarcula sp. JP-L23	0.0408905
Halomicroarcula limicola strain YGHS32	0.0404357
Halobacteriaceae archaeon SHR40	0.0373459
Natrinema pellirubrum DSM 15624	0.0370265
Halomicroarcula pellucida strain JCM 17820	0.0352749
Haloarcula sp. MD-130	0.034624
Halosimplex salinum strain YPL4	0.0326953
Halophilic archaeon J07HB67	0.0299343
Halosimplex rubrum strain R27	0.0296088
Halopenitus persicus.fa	0.0282717
Haloarcula sp. CBA1131	0.0274066
Halosimplex halophilum strain TH32	0.0257155
Halobacterium sp. DL1	0.0256076
Halovenus sp. WSH3 Ga0216322_101	0.0249331
Haloarcula marismortui ATCC 43049	0.0241775
Halorhabdus tiamatea SARL4B	0.0238655
Natronococcus jeotgali DSM 18795	0.0213323
Halorientalis sp. IM1011	0.0203696
Halomicrobium mukohataei strain pws1	0.0196262
Halogranum gelatinilyticum strain CGMCC	0.0186168
Halosimplex carlsbadense	0.0176831
Natronomonas salina strain YPL13	0.0164024
Halomicrobium mukohataei DSM 12286	0.0153207
Halorhabdus sp. CBA1104.fna	0.0152979
Halorhabdus rudnickae isolate WSM64	0.0150757
Halobaculum halophilum strain Gai3-2	0.0135827
Halogranum amylolyticum strain CGMCC 1.10121.fna	0.0133367
Natrinema pallidum DSM 3751	0.0132807
Natronococcus sp. JC468	0.0127384
Natrinema pellirubrum DSM 15624	0.0126995
Natrinema gari JCM 14663	0.0126964
Halorubrum phage CGphi46	0.0120931
Natronorubrum thiooxidans strain HArc-T	0.0118672
Sphingobium yanoikuyae strain SJTF8	0.0114014
Halorhabdus utahensis DSM 12940	0.0109478
Natrinema versiforme JCM 10478	0.0108548
Natronorubrum halalkaliphilum strain JWXQ-INN-674	0.0104929
Bacteroidetes bacterium	0.00987044
Candidatus Nanohalobium constans strain	0.00955236
Archaeal BJ1	0.0088517
Natronococcus occultus SP4	0.00837401
Natronorubrum aibiense strain 7-3	0.00785952
Natronococcus sp. LS1_42	0.00775916
Nanohaloarchaea archaeon SG9	0.00767729
Natronococcus amylolyticus DSM 10524	0.00767368
Halomarina oriensis strain JCM 16495	0.00732325
Natrinema altunense JCM 12890	0.00682343
Acinetobacter pittii strain MCR8900	0.00669252
Halorhabdus sp. FL145	0.00619571
Halococcus saccharolyticus DSM 5350	0.00580681
Natronococcus sp. isolate CSSed165cm_285R1	0.00524041
Halogranum salarium B-1 162.HSB1	0.00522807
Natrinema versiforme strain BOL5-4	0.0050534
Halogranum rubrum strain CGMCC	0.00488617
Natrinema sp. YPL30 strain YPL13	0.00481402
Natronorubrum texcoconense strain B4	0.00413615
Halovirus HRTV-4	0.00316533
Halovirus HSTV-1	0.00258388
Acinetobacter baumannii strain K09-14	0.00127477
Acinetobacter johnsonii ANC 3681	0.00100112
Brucella anthropi strain PBO chromosome 2	0.000936828
Thiocapsasp.UBA6158	0
Thiocapsa_marina5811ctg475	0
Thiocapsa sp.isolateM30B50	0
Thiocapsa sp. LSW LCDGELMA	0
Thiocapsa sp. KS	0
Thiocapsa sp. isolate S07	0
Thiocapsa sp. isolate M55B139	0
Thiocapsa sp. isolate M50B4	0
Thiocapsa roseopersicina strain DSM 217	0
Thiocapsa rosea strain DSM 235	0
Thiocapsa imhoffii strain DSM 21303	0
Thalassobacillus sp. CUG 92003	0
Thalassobacillus sp. C254	0
Thalassobacillus pellis strain DSM 22784	0
Thalassobacillus devorans strain TM-1	0
Thalassobacillus devorans strain Marseille-P394	0
Thalassobacillus devorans strain CECT 7046	0
Thalassobacillus devorans MSP14	0
Thalassobacillus devorans CCM 7282	0
Staphylococcus aureus subsp. aureus strain ATCC 25923	0
Simkaniaceae bacterium isolate OTbin.57	0
Simkaniaceae bacterium isolate M30B2	0
Simkaniaceae bacterium isolate Gw_Eff_bin_326	0
Simkaniaceae bacterium isolate DT_113	0
Simkaniaceae bacterium	0
Simkania sp. isolate SZUA-96	0
Simkania sp. isolate CROMO_BS_87_3_0	0
Simkania negevensis Z	0
Simkania negevensis isolate NC_groundwater	0
Simkania negevensis isolate AH-315-G07	0
Pseudomonas putida NBRC 14164	0
Pseudomonas alcaligenes strain MB-090714	0
Pseudomonas aeruginosa PAO1	0
Persicimonas caeni strain YN101	0
Neptunochlamydia vexilliferae strain K9 NEPTK9	0
Natronorubrum tibetense GA33	0
Natronorubrum tibetense GA33	0
Natronorubrum sulfidifaciens JCM 14089	0
Natronorubrum sp. isolate CSSed165cm_84	0
Natronorubrum sp. isolate CSSed162cmB_302R1	0
Natronorubrum sp. isolate CSSed162cmA_98	0
Natronorubrum bangense strain JCM 10635	0
Natronorubrum bangense JCM 10635	0
Natronococcus sp. isolate CSSed162cmA_244	0
Natrinema sp. SYSU A 869	0
Natrinema sp. J7-2	0
Natrinema sp. J7-1	0
Natrinema pallidum strain BOL6-1	0
Natrinema altunense strain 4.1R	0
Natrinema altunense strain 1A4-DGR	0
Natrialba phage PhiCh1	0
Nanohaloarchaea archaeon strain M3_22	0
Nanohaloarchaea archaeon strain M3_2	0
Methylobacterium sp. WL120	0
Methanococcoides vulcani strain SLH 33	0
Methanococcoides vulcani isolate SLH33	0
Methanococcoides sp. SA1 NODE	0
Methanococcoides sp. NM1 genome	0
Methanococcoides sp. EBM-47	0
Methanococcoides sp. AM1	0
Methanococcoides methylutens MM1	0
Methanococcoides methylutens isolate DSM2657	0
Methanococcoides burtonii DSM 6242	0
Idiomarina zobellii strain KMM 231	0
Idiomarina zobellii strain KMM 231	0
Idiomarina tyrosinivorans strain CC-PW-9	0
Idiomarina sp. X4	0
Idiomarina sp. OT37-5b	0
Idiomarina seosinensis strain CL-SP19	0
idiomarina ramblicola strain R22	0
Idiomarina piscisalsi strain TPS4-2	0
Idiomarina piscisalsi strain 10PY1A	0
Idiomarina mangrovi strain ZQ330 238	0
idiomarina loihiensis L2TR	0
Idiomarina loihiensis GSL 199	0
Idiomarina fontislapidosi strain CECT 5859	0
Idiomarina baltica OS145 1099451322295	0
Idiomarina aquatica strain SN-14	0
Idiomarina andamanensis strain W-5T	0
Idiomarina abyssalis strain MSP-CT	0
Idiomarina abyssalis strain KMM 227	0
Halovirus PH1	0
Halovirus HVTV-1	0
Halovirus HSTV-2	0
Halovirus HRTV-8	0
Halovirus HRTV-5	0
Halovirus HGTV-1	0
Halovirus HF1	0
Halomonas venusta strain 4743	0
Halomonas ventosae strain CECT 5797	0
Halomonas titanicae strain SOB56	0
Halomonas subglaciescola strain ACAM 12	0
Halomonas socia strain CKY01	0
Halomonas piezotolerans strain HN2	0
Halomonas hydrothermalis Slthf2	0
Halomonas huangheensis strain BJGMM-B45	0
Halomonas gudaonensis strain CGMCC 1.6133	0
Halomonas elongata DSM 2581	0
Halomonas chromatireducens strain AGD 8-3	0
Halomonas campaniensis strain 5AG Ga0075189_01	0
Halomonas beimenensis strain NTU-111	0
Halomonas aquamarina strain 558	0
Halomonas alkaliphila strain DSM 16354	0
Halomonas alkaliantarctica strain CRSS Ga0075188_101	0
Halomonas aestuarii strain Hb3	0
Halomarina oriensis strain SPP-AMP-1	0
Halobacillus trueperi strain SS1	0
Halobacillus sp. Marseille-Q1234	0
Halobacillus massiliensis strain Marseille-P3554	0
Halobacillus mangrovi strain KTB	0
Halobacillus locisalis strain KCTC 3788	0
Halobacillus litoralis strain ERB 031	0
Halobacillus kuroshimensis DSM 18393 H615DRAFT	0
Halobacillus karajensis strain DSM 14948	0
Halobacillus halophilus strain HL2HP6	0
Halobacillus halophilus DSM 2266.fna	0
Halobacillus faecis NBRC 103569	0
Halobacillus dabanensis strain CGMCC	0
Halobacillus andaensis strain DSM 25866	0
Halobacillus andaensis CGMCC 1.12153	0
Halobacillus aidingensis strain CGMCC	0
Haloarcula hispanica pleomorphic virus	0
Flavobacterium phage vB	0
Escherichia coli ATCC 25922	0
Cyanobium usitatum str. Tous CaCyanobiumglobalisTous-C1	0
Cyanobium sp. LBMAG_Cyanobacteria_epi.bin3	0
Cyanobium sp. isolate ULC084bin3 scaffold1_size137174	0
Cyanobium sp. isolate ULC082bin1	0
Cyanobium sp. isolate ULC065bin1	0
Cyanobium sp. isolate CSSed165cm_191R1	0
Cyanobium gracile PCC 6307	0
Clostridium perfringens ATCC 13124	0
Chromohalobacter sp. isolate DT_15 DT-Chromohalobacter	0
Chromohalobacter salexigens strain MP25462	0
Chromohalobacter salexigens strain KG13	0
Chromohalobacter salexigens strain 40a_TX Ga0227257_101	0
Chromohalobacter salexigens DSM 3043	0
Chromohalobacter marismortui strain DSM 6770	0
Chromohalobacter japonicus strain SMB17	0
Chromohalobacter japonicus CJ	0
Chromohalobacter canadensis strain USBA 855	0
Caulobacter sp. H1	0
Candidatus Amoebophilus asiaticus 5a2	0
Brucella anthropi strain PBO chromosome 1	0
Bacteroides fragilis strain FDAARGOS_1225	0
Alkalibacillus haloalkaliphilus NBRC 103110	0
Alkalibacillus haloalkaliphilus C5	0
Alkalibacillus almallahensis strain CECT 8373	0
Alkalibacillus aidingensis strain YIM 98829	0
Aliarcobacter cibarius strain LMG 21996	0
Aliarcobacter cibarius strain DSM	0
Alcanivorax xenomutans strain P40	0
Alcanivorax xenomutans strain KS-293	0
Alcanivorax xenomutans strain JC109	0
Alcanivorax venustensis ISO4	0
Alcanivorax sp. NBRC 101098	0
Alcanivorax sp. N3-2A	0
Alcanivorax profundi strain MTEO17	0
Alcanivorax pacificus W11-5	0
Alcanivorax nanhaiticus strain 19-m-6	0
Alcanivorax mobilis strain MT13131	0
Alcanivorax marinus strain SY10-13	0
Alcanivorax jadensis T9	0
Alcanivorax indicus strain SW127	0
Alcanivorax hongdengensis A-11-3	0
Alcanivorax gelatiniphagus strain MEBiC 08158	0
Alcanivorax dieselolei CGMCC	0
Alcanivorax dieselolei B5	0
Alcanivorax borkumensis SK2	0
Supplementary Table S6: coverM (mapping) result
