# Supplementary material for: Hypersaline Lake Urmia: a potential hotspot for microbial genomic variation
Source: Sci Rep. 2023 Jan 7;13:374. doi: 10.1038/s41598-023-27429-2 (PMC9825399; doi:10.1038/s41598-023-27429-2)
Supplement: Supplementary file 9 — Supplementary Table 7. [file 41598_2023_27429_MOESM9_ESM.xlsx]

## Sheet: SNVs ST-S7
Genomes	Relative Abundance	G→A	A→G	C→T	T→C	C→G	G→C	C→A	G→T	T→G	A→C	T→A	A→T	Total SNP
Haloquadratum walsbyi DSM 16790	14.5284	11101	10366	10953	10284	1759	1782	1596	1579	1392	1334	582	547	53275
LUM.22 (Haloquadratum walsbyi)	11.693	5600	5610	5970	5910	920	930	840	800	830	810	280	280	28780
LUM.12 (Haloferacaceae)	9.38614	5372	4299	5555	4468	1247	1267	756	767	673	642	170	150	25366
Halonotius pteroides CECT 7525	6.80002	35134	28878	35129	28879	8575	8713	5921	5747	4085	4165	1796	1723	168745
Halonotius sp. J07HN6	3.96074	26422	25958	27199	26471	15831	15850	5297	5431	6404	6125	1948	2025	164961
LUM.44 (Salinirussus)	3.19878	5980	4274	5916	4382	1825	1744	774	763	685	633	115	125	27216
LUM.45 (Halovenus)	1.9387	5183	4000	5174	3965	1365	1378	648	645	539	528	149	143	23717
Uncultured archaeon A07HR60	1.63589	31829	33137	31413	33208	8167	7899	5005	5051	4829	5071	2657	2581	170847
LUM.80 (Salinibacter ruber)	1.25729	547	517	578	520	222	228	97	96	77	106	32	33	3053
Halonotius sp. J07HN4	1.1982	20409	22590	20752	22682	7038	7116	3293	3455	4800	4684	1224	1240	119283
Salinibacter ruber ST67	1.19039	3124	2846	3211	2918	888	821	562	538	550	496	187	218	16359
LUM.78 (Halovenus)	1.00322	53	1723	2191	1494	1385	1413	111	604	542	509	117	265	10407
		150754	144198	154041	145181	49222	49141	24900	25476	25406	25103	9257	9330	812009
Supplementary Table S7: SNVs of the LUMs and reference genomes by inStrain 1.5.7
