# Supplementary material for: Hypersaline Lake Urmia: a potential hotspot for microbial genomic variation
Source: Sci Rep. 2023 Jan 7;13:374. doi: 10.1038/s41598-023-27429-2 (PMC9825399; doi:10.1038/s41598-023-27429-2)
Supplement: Supplementary file 10 — Supplementary Table 8. [file 41598_2023_27429_MOESM10_ESM.xlsx]

## Sheet: Insertions ST-S8
Taxon	Position	Reference	Length	Description	Scientific Name	Max Score	Total Score	Query Cover	E value	Per. Ident	Acc. Len	Accession	Alteration
Halonotius pteroides CECT 7525	33971	C	26	Haloplanus rallus strain MBLA0036 chromosome complete genome	Haloplanus rallus	44.1	80.3	1	0.17	0.9615	3292487	CP034345.1	CCCCCGGCGGCTCGGCTCCCGGGACT
Halonotius pteroides CECT 7525	95648	G	26	Acetobacter pasteurianus subsp. pasteurianus strain SRCM101342 chromosome complete genome	Acetobacter pasteurianus subsp. pasteurianus	40.1	40.1	0.76	2.6	1	2754755	CP021509.1	GGTCGCCGCTGTTGGTCGCTGCTGTT
Halonotius pteroides CECT 7525	37427	A	26	Aquila chrysaetos chrysaetos genome assembly chromosome: 10	Aquila chrysaetos chrysaetos	38.2	38.2	0.73	10	1	43949808	LR606190.1	AGGAAGATGCCCCAGAAAGACGCCCC
Halonotius pteroides CECT 7525	14965	G	27	Scleropages formosus genome assembly chromosome: 13	Scleropages formosus	44.1	76.3	0.81	0.2	1	29668380	LR584078.1	GTTGGTGCACCTGTGAAAATTCTTTCA
Halonotius pteroides CECT 7525	6776	A	27	Sporothrix schenckii 1099-18 hypothetical protein (SPSK_00327) partial mRNA	Sporothrix schenckii 1099-18	40.1	40.1	0.74	3.1	1	726	XM_016727301.1	AAGGACGAGACTTACAACGGCCGTGTT
Halonotius pteroides CECT 7525	106	T	27	PREDICTED: Cucurbita pepo subsp. pepo mitogen-activated protein kinase kinase kinase 18-like (LOC111795159) mRNA	Cucurbita pepo subsp. pepo	40.1	40.1	0.74	3.1	1	1211	XM_023677434.1	TGATTGGGTCGTTGTCGGTTGTAATGA
Halonotius pteroides CECT 7525	11451	A	28	Cheilosia vulpina genome assembly chromosome: 4	Cheilosia vulpina	48.1	311	0.96	0.015	1	64489669	OU744279.1	GAAAGCTATTTTGGAAATTTTTGAATAG
Halonotius pteroides CECT 7525	4307	T	28	PREDICTED: Chiroxiphia lanceolata RNA polymerase II subunit H (POLR2H) transcript variant X1 mRNA	Chiroxiphia lanceolata	42.1	42.1	0.75	0.92	1	947	XM_032697758.1	TGCCTGTCCCAGTCTGGCTGTCCCAGTC
Halonotius pteroides CECT 7525	15811	A	28	Paraburkholderia edwinii strain Pe01 chromosome 2 complete sequence	Paraburkholderia edwinii	42.1	42.1	0.75	0.92	1	3372003	CP080096.1	ATTCAGGCGTCGTTATTCAGGCGTCGTC
Halonotius pteroides CECT 7525	11455	G	28	Oryza sativa Indica Group cultivar Shuhui498 chromosome 6 sequence	Oryza sativa Indica Group	42.1	1806	0.92	0.92	0.96	32465040	CP018162.1	GCTATTTTAGAAATTCCCGAATAGAAAA
Halonotius pteroides CECT 7525	11461	T	28	Mimumesa dahlbomi genome assembly chromosome: 5	Mimumesa dahlbomi	40.1	40.1	0.71	3.6	1	16835633	OU824117.1	TTAGAAATTCCTGAACAGAAGGTTATTC
Halonotius pteroides CECT 7525	32051	G	28	PREDICTED: Anabas testudineus upper zone of growth plate and cartilage matrix associated a (ucmaa) mRNA	Anabas testudineus	38.2	38.2	0.67	14	1	755	XM_026363656.1	GCACCGAGTCAGACGCATCGAGTCAGAC
Halonotius pteroides CECT 7525	89967	C	29	Haloplanus rubicundus strain CBA1112 plasmid pCBA1112-02 complete sequence	Haloplanus rubicundus	48.1	48.1	0.82	0.015	1	147062	CP031149.1	CTGTACCATTCGACCATCCGCCAGCAGTT
Halonotius pteroides CECT 7525	14376	G	29	PREDICTED: Polistes canadensis beta-14-glucuronyltransferase 1-like (LOC106792619) transcript variant X3 mRNA	Polistes canadensis	42.1	42.1	0.72	0.92	1	1922	XM_014759104.1	GAAACCCAGAGGGAACGCGGTAAGCCGTC
Halonotius pteroides CECT 7525	73079	A	34	Halosimplex rubrum strain R27 chromosome complete genome	Halosimplex rubrum	50.9	50.9	0.88	0.002	0.9667	4480147	CP058910.1	GAGTGGGGAGCGTAGCGACCCGCGAGCAGTTGAG
Halonotius pteroides CECT 7525	25457	A	38	Halobacterium sp. XZYJT26 chromosome complete genome	Halobacterium sp. XZYJT26	51.8	51.8	1	0.0008	0.8947	2509167	CP089593.1	ACTCCGTCCGACTGCCTGAGGCGCGGCGCGCCTCTCTG
Halonotius pteroides CECT 7525	30033	C	39	Halorhabdus tiamatea SARL4B complete genome	Halorhabdus tiamatea SARL4B	47.3	47.3	0.97	0.041	0.8684	2815791	HF571520.1	CTTCGTCGAGTTTGTCGATGATCTGTTGTTGGGTGTCGG
Halonotius pteroides CECT 7525	73070	G	40	Burkholderia pseudomallei strain 2008724758 chromosome 1 complete sequence	Burkholderia pseudomallei	47.3	47.3	0.95	0.048	0.8684	4135235	CP018383.1	GCCCCAAAGCGGCTCAAAACGCCCCAAAGCGGCTCCAAAC
Halonotius pteroides CECT 7525	88903	C	40	Conexibacter woesei DSM 14684 chromosome complete genome	Conexibacter woesei DSM 14684	46.4	46.4	0.75	0.048	0.9333	6359369	CP001854.1	CGAGTTCGCCCTCAACGGCCGTCTGCTCGACGGCCGCCTG
Halonotius pteroides CECT 7525	23299	T	42	Euproctis similis genome assembly chromosome: 14	Euproctis similis	50	50	0.92	0.005	0.8974	21399421	LR990117.1	TCTATACCTACACTCACAGAGTTTATACCTACACTCACAGAG
Halonotius pteroides CECT 7525	53296	G	46	Haloquadratum walsbyi DSM 16790 complete genome	Haloquadratum walsbyi DSM 16790	84.2	252	1	3e-13	1	3132494	AM180088.1	GACATTGCAAATCTCCGATTTGCAAGCAGTCAATCTCCGATTGACA
Halonotius pteroides CECT 7525	138479	G	47	Halorubrum sp. BOL3-1 chromosome complete genome	Halorubrum sp. BOL3-1	59	476	0.97	1e-05	0.9459	3374117	CP034692.1	GGTCAGGGACCCACGACTGAAGTCGTGGGTTTCCGCCTTGGGTCTCT
Halonotius pteroides CECT 7525	20334	G	49	Haloarcula sinaiiensis ATCC 33800 chromosome complete genome	Haloarcula sinaiiensis ATCC 33800	89.7	207	1	9e-15	1	3093724	CP073366.1	GTGTGAACCGCCTCGGGGTCAAGCCCCGAGGCACTCGGCCTGCTCCGCC
Halonotius pteroides CECT 7525	141424	C	49	Halopenitus persicus DNA complete genome strain: CBA1233	Halopenitus persicus	85.1	495	1	4e-13	0.9796	2967917	AP017558.1	CGGAGAATCAAGGAGAAAGCCTCGCGCTTTAGCGCGGGGAGGATGTCAA
Halonotius pteroides CECT 7525	110533	A	52	aloquadratum walsbyi DSM 16790 complete genome	Haloquadratum walsbyi DSM 16790	68	117	1	4e-08	0.8846	3132494	AM180088.1	ATTCGCTATCTCCTGTTGTGTAGCGGTAGCGAGTCTCTCTTGGAGGATCGGT
Halonotius pteroides CECT 7525	57013	T	52	Natrinema sp. DC36 plasmid unnamed3 complete sequence	Natrinema sp. DC36	63.5	63.5	1	2e-06	0.8654	161989	CP084475.1	TGTCGAGAAAAATCGGAGATTTTTCGACCATTGGAAATCTTCGATTTCCAAG
Halonotius pteroides CECT 7525	73709	G	58	Haloarcula sinaiiensis ATCC 33800 plasmid pHsi204 complete sequence	Haloarcula sinaiiensis ATCC 33800	59	59	0.89	3e-05	0.8462	204099	CP073371.1	GCATCCGTCTTTAGCTAATAGTAAAATCGCCTGACAGCAGTATCTTGTCGAGATACCT
Halonotius pteroides CECT 7525	55080	A	72	Haloprofundus sp. SEDH52 plasmid unnamed2 complete sequence	Haloprofundus sp. SEDH52	79.7	79.7	0.98	4e-11	0.8451	149551	CP083668.1	ATGTCCCGAATCGACGTGCGGATTTCGCTGTCAAGGGATTCGTCCGCGAGTACCTGCCGCGCACCCTCGATG
Halonotius pteroides CECT 7525	10529	C	73	Natrinema sp. YPL30 plasmid unnamed3 complete sequence	Natrinema sp. YPL30	81.5	154	0.98	1e-11	0.8472	358925	CP084884.1	GCGCTTGACAGCAGTGGCTTGTCGAGATATATTTGAGACAGGAGCGAGGAGGCGGCAAGTGTGACACAAGACG
Halonotius pteroides CECT 7525	15487	T	76	Haloquadratum walsbyi C23 complete genome	Haloquadratum walsbyi C23	138	825	1	6e-29	1	3148033	FR746099.1	TAGCGACAACTCTTTGAGTACCACCAGTGTACCACAGTGTATGAGTACAGAGACACCTGAAGACAGCGAGATGGTG
Halonotius pteroides CECT 7525	1339	C	76	Haloquadratum walsbyi C23 complete genome	Haloquadratum walsbyi C23	138	825	1	6e-29	1	3148033	FR746099.1	CTGTATCTGAATTGCGGCTTCAACACAGAGCTCAGTAGAGACAAGTAGTAAACTCGATATCTGTTTAGGTCACTGA
Halonotius pteroides CECT 7525	85812	G	77	Haloquadratum walsbyi C23 complete genome	Haloquadratum walsbyi C23	68	68	0.61	8e-08	0.9149	3148033	FR746099.1	GAGGGGGGCGCTGACACCCACCGAAACACGTCGCAGTCGGTGGTCGCTGAACGACTACAACCTATACAGCACATAAC
Halonotius pteroides CECT 7525	13409	C	83	Haloferax volcanii DS2 complete sequence	Haloferax volcanii DS2	55.4	55.4	0.72	0.0006	0.8	2847757	CP001956.1	CGTAGTGAGCAACCCCGACAGCGGAATTTGAAGCAGCGAGCGACCACAAGGAGTGAGTGGGGTTCAAATCCCTGTCGGAGCAA
Halonotius pteroides CECT 7525	109	T	86	Natrinema sp. YPL30 chromosome complete genome	Natrinema sp. YPL30	78.8	78.8	0.86	6e-11	0.84	3779651	CP059154.1	TTTGAACCGGTTCAACCAGCGGCTGCGCTGGCTGAACTTCCCATCCAGGTCGAGTGAAAACGGTCGATTCGCATTGTTACCGCTTG
Halonotius pteroides CECT 7525	30029	C	91	Halomicrobium sp. ZPS1 chromosome complete genome	Halomicrobium sp. ZPS1	92.4	92.4	0.96	1e-14	0.8295	3094203	CP045142.1	CCGAGTCGATAGTCGCCGACCCGAAGCTTCTGAAACGGTGCGTTCGTGAGCGATTCGAGAAACTCCGTGGGTTCGCGCCACTCGGAGGATA
Halonotius pteroides CECT 7525	278291	G	91	Gemmata bacterium CJuql4 whole genome assembly and annotation	Gemmataceae bacterium	66.2	118	0.76	4e-07	0.8286	7857266	LR586051.1	GAACCGACAAGATGGGCGACTACAAGTCGACAAGATGGGCGACTACAAGTCGACAAGATGGGCGACTACAAGTCGACAAGGCGAGCGACTA
Halonotius pteroides CECT 7525	8793	C	92	Halosiccatus sp. LT50 chromosome complete genome	Halosiccatus sp. LT50	106	598	1	5e-19	0.8602	3371609	CP084463.1	CCCGGCGTCTCGCCTCCCGGGACTCGCTGCGCTCCTCGTCGTTCACGCTGTTCACTCCTGCGGTGCTTGCATCGTCCGGGTTCGGCGAGACG
Halonotius pteroides CECT 7525	132339	T	117	Haloplanus aerogenes strain JCM 16430 chromosome complete genome	Haloplanus aerogenes	66.2	66.2	0.94	6e-07	0.7455	3461954	CP034145.1	TAAGCTCTGAGGGCGCAGTAAAAAGGTTGTTTCTAGGTTGAAACATGAGAACCAAACGCTCTACCGCCGAATATTAGGGGGCAATTTTCCGGCTCACCCCCTTCTTACGGTGCCCTC
Halonotius pteroides CECT 7525	70128	G	118	Halohasta litchfieldiae strain tADL chromosome complete genome	Halohasta litchfieldiae	101	101	0.78	3e-17	0.8387	3332022	CP024845.1	GGTGCCACCGGTTATGCTGAGTGCTCTGCCAGTGTCTCCACCAGAACGCGGTTGTAATCGGGGATATCCGCGACAACACGGCCCCAGACGATGTTGCCATCGCGGAACGCCGGCTTTC
Halonotius pteroides CECT 7525	70131	G	119	Halohasta litchfieldiae strain tADL chromosome complete genome	Halohasta litchfieldiae	113	113	0.85	5e-21	0.8431	3332022	CP024845.1	GCCACCGGTTATGCTGAGTGCTCTGCCAGTGTCTCCACCAGAACGCGGTTGTAATCGGGGATATCCGCGACAACACGGCCCCAGACGATGTTGCCATCGCGGAACGCCGGCTCGTCGAC
Halonotius pteroides CECT 7525	9604	G	126	Halorubrum sp. BOL3-1 chromosome complete genome	Halorubrum sp. BOL3-1	121	394	0.97	3e-23	0.9186	3374117	CP034692.1	GGCCGCTTTGCTGTCGCAGACTCACTCGTCGCTCCGCTCTTCGTTCGTAGTTGCGACAGCAGAAGACGCCCGGAGCGGGATTTGAACCGCAGTCGTTCCGCTCACTACATTCGCTTCACTCCTTGA
Halonotius pteroides CECT 7525	9617	G	135	Halorubrum sodomense strain MBLA0099 chromosome complete genome	Halorubrum sodomense	104	256	0.97	3e-18	0.8198	3021820	CP073695.1	GCTTTGCTGTCGCAGACTCATTCGTCACTCCACTTCTCGTTCGTAGTTGCGACAGCAGAAGACGCACGGAGCGGGATTTAAACCGCAATCGTTCCGCTCACTACGTTCGCTTCACTCCTTGGTTCAACTCCGCCA
Halonotius pteroides CECT 7525	4547	T	136	Haloarcula marismortui ATCC 43049 chromosome complete genome	Haloarcula marismortui ATCC 43049	97.8	97.8	0.94	4e-16	0.7734	3131618	CP039138.1	TGATACAAGTGCTCTGTTGAATAGTGGTGCTTGGAGAGGGATGTAGAAATTGAGTTGGCGTGTGAGCGGTTGAGGATGGTAGCCTCAAAACCGGTTCCACTTCACCATCGCTCAGAGGTCGCTATTCAACACAGCA
Halonotius pteroides CECT 7525	102026	C	146	Haloplanus rallus strain MBLA0036 chromosome complete genome	Haloplanus rallus	68	124	1	2e-07	0.8025	3292487	CP034345.1	CCGTCGTAGACGCGGTCGAGCCAGTCCTCGACCGTCTCGGCTCCCGGCTCGTCGAAGGCGAAGGCGACCAGCGGCTCGGCGGTCGAGCCACTCTTCGACCGCCTCGGCTCCGGGTTCGTCGAAGGCGAAGGCGAGCAGCGGCTCGG
Halonotius pteroides CECT 7525	34361	T	160	Halorhabdus sp. CBA1104 chromosome complete genome	Halorhabdus sp. CBA1104	59	59	0.45	0.0001	0.7778	2628395	CP033878.1	TTATCTTGTAATGCAGTGTTATGCCATTTGATGGTGATTTGCTCGCCGGTTTTTGTTTCGATGGCATTCACATTCGTTTGTTATCCTGTAATGCGGTGTTATGCCATTTGATGGTGATTTGCTCGCCGGTTTTTGTTTCGATGGCATTCACATTCGTTTG
Halonotius pteroides CECT 7525	57915	C	170	Halolamina sp. CBA1230 chromosome complete genome	Halolamina sp. CBA1230	68	131	0.57	3e-07	0.9184	2904575	CP054587.1	CCAAATCGATCGCTGAGAAAGCGGGCTGAGCGCGATTTGAACACGCAGTCACTCCACTCACTACGCTCGTTTCGTTCCCTGCGTTCCAAATCGATCGCTGAGAAAGCGGGCTGGACGCGATTCGAACACGCAGTCACTCCACTCACTACGCTCGTTTCGTTCCCTGCGTT
Halonotius pteroides CECT 7525	58350	G	178	Halohasta litchfieldiae strain tADL chromosome complete genome	Halohasta litchfieldiae	58.1	58.1	0.41	0.0005	0.7703	3332022	CP024845.1	GGACGTTCGCCAGGTGCATGCGTGAGGCGCGGGTGGGGAGTGTCAGCATCATGAACGACGGGACGCCAACCAGGATCGTCACCGAATCCGCCGCGCTGCCGGTCGGATGATCAGCGAGGGGGTGAAAAAGCTCCCCGTTGTCTCGAAGTTGGAGCTTCAGGGCATTCTCACGATGACC
Halonotius pteroides CECT 7525	53062	G	186	Salinibaculum litoreum strain HD8-45 chromosome complete genome	Salinibaculum litoreum	105	105	0.93	1e-18	0.7341	3315991	CP046866.1	GGCGGTGGTGCAGAATACGTTTCAAGGCCTAACTCGACGGATTTCAATTTGGTTTGAATGCATTAGTGACTGTCAGATTAGCGAAGATTTGTTTCTGATTTCTGAACAGCAGTCGATTTACTTCACAAATAGAGATTTTCCGGTAGAGGGCCTGTGAATACTTCTGCACCACCGCCGTGACTAAGA
Halonotius sp. J07HN6	8266	C	24	Sphingobium yanoikuyae strain YC-XJ2 plasmid p-C-Sy complete sequence	Sphingobium yanoikuyae	38.2	38.2	0.79	6.1	1	57270	CP053024.1	ACCGATTTCGACCTGTCAGACACG
Haloquadratum walsbyi 16790	1330506	G	27	Haloplanus rubicundus strain CBA1112 plasmid pCBA1112-01 complete sequence	Haloplanus rubicundus	54	54	1	0.0002	1	225191	CP031147.1	GGTCCGACACCTCTCGTTCCTCATCAT
Haloquadratum walsbyi 16790	1754893	T	29	Haloquadratum walsbyi DSM 16790 complete genome	Haloquadratum walsbyi DSM 16790	52	52	0.89	0.001	1	3132494	AM180088.1	TCCTGGCTGTCGGTGAGAGAGTGCCACCA
Haloquadratum walsbyi 16790	1407168	C	29	Haloquadratum walsbyi C23 complete genome	Haloquadratum walsbyi C23	48.1	84.2	0.82	0.015	1	3148033	FR746099.1	CGGTCGGTGAGCTGTTGGTTAATCATGGT
Haloquadratum walsbyi 16790	2126255	G	30	Oikopleura dioica genome assembly segment: XSR	Oikopleura dioica	42.1	42.1	0.7	1	1	12959145	OU015569.1	GCTGAAAGGAGAGTTGCTAAAAGGAGAGTT
Haloquadratum walsbyi 16790	2277018	T	31	Haloquadratum walsbyi DSM 16790 complete genome	Haloquadratum walsbyi DSM 16790	57.2	160	1	1e-05	1	3132494	AM180088.1	TACCTGCAACCACCTGCAACCACCTGCAACC
Haloquadratum walsbyi 16790	9194	G	31	Haloquadratum walsbyi C23 complete genome	Haloquadratum walsbyi C23	57.2	57.2	1	1e-05	1	3148033	FR746099.1	GTATCAGATGAGCCTTAGAGACTGTAGGTAC
Haloquadratum walsbyi 16790	727157	G	31	Haloquadratum walsbyi C23 complete genome	Haloquadratum walsbyi C23	52.7	52.7	1	0.0005	0.9677	3148033	FR746099.1	GTTTGCTCTGTCATCCACATCATCAATAGAT
Haloquadratum walsbyi 16790	530496	C	39	Haloquadratum walsbyi C23 complete genome	Haloquadratum walsbyi C23	73.1	838	1	5e-10	1	3148033	FR746099.1	CCTCGGGGTCAAGCCCCGAGGCACTCTGCCTGTTAATCT
Haloquadratum walsbyi 16790	760502	A	40	Haloquadratum walsbyi C23 complete genome	Haloquadratum walsbyi C23	75	626	1	2e-10	1	3148033	FR746099.1	ATAGTGATTACTTCGAATAGTTTCACCGGCGGTGTCGAAT
Haloquadratum walsbyi 16790	2216452	T	41	Haloquadratum walsbyi C23 complete genome	Haloquadratum walsbyi C23	71.3	71.3	1	2e-09	0.9756	3148033	FR746099.1	TAAATGGAAAGCAGCGCGAGTTCTCCGCGCCACCGTGCTCG
Haloquadratum walsbyi 16790	2934007	C	46	Haloquadratum walsbyi C23 complete genome	Haloquadratum walsbyi C23	86.1	161	1	1e-13	1	3148033	FR746099.1	CATCGAATTAGTGAATCAGTTCACACAGAAGTTTGTTAAATCACTA
Haloquadratum walsbyi 16790	760515	G	46	Haloquadratum walsbyi C23 complete genome	Haloquadratum walsbyi C23	84.2	2827	1	3e-13	1	3148033	FR746099.1	GAATAATCACGGCGGTAAAGACTCGCACTAATCATTATGAGACGCA
Haloquadratum walsbyi 16790	2442367	T	47	Haloquadratum walsbyi C23 complete genome	Haloquadratum walsbyi C23	86	766	1	1e-13	1	3148033	FR746099.1	TGCGTTCACCAGACTCCGTCTGGTGGGCTGTCAGACGCAGTCTGACA
Haloquadratum walsbyi 16790	2731859	A	47	Haloquadratum walsbyi C23 complete genome	Haloquadratum walsbyi C23	86	86	1	1e-13	1	3148033	FR746099.1	AGTTCGGAACGACAGATTTTGTGCACGAGACGGGTGGCTAACCAGGC
Haloquadratum walsbyi 16790	90483	T	48	Haloquadratum walsbyi C23 complete genome	Haloquadratum walsbyi C23	87.8	2189	1	3e-14	1	3148033	FR746099.1	TTGTGAAGTACCTCGGGGTCAAGCCCCGAGGCACTCTGCCTGTTAATC
Haloquadratum walsbyi 16790	1781659	C	48	Haloquadratum walsbyi C23 complete genome	Haloquadratum walsbyi C23	87.8	396	1	3e-14	1	3148033	FR746099.1	CAGGCGGTCTAGGAGAATGCCCCGGGGCTTGACCTCGAGGCGATTCAT
Haloquadratum walsbyi 16790	2531328	T	49	Haloquadratum walsbyi C23 complete genome	Haloquadratum walsbyi C23	89.7	992	1	9e-15	1	3148033	FR746099.1	TTTGACATCCTCCCCGCGCTGAAGCGCGAGGCTTTCTCCTCGATTCTCC
Haloquadratum walsbyi 16790	1965025	T	49	Salinarchaeum sp. IM2453 chromosome complete genome	Salinarchaeum sp. IM2453	85.1	1511	1	4e-13	0.9796	2656678	CP081183.1	TACAGAGAAAGCAGGCAGAGTGCCTCGGGGCGTGACCCCGGAGCAGTTC
Haloquadratum walsbyi 16790	342805	T	50	Halorubrum lacusprofundi ATCC 49239 chromosome 1 complete sequence	Halorubrum lacusprofundi ATCC 49239	77.9	177	1	6e-11	0.94	2735295	CP001365.1	TTTGACATCCTCCCCGCCCTGAAGGGCGGGGTTTTAGCCTTGAGACTTCC
Haloquadratum walsbyi 16790	2098454	A	53	Haloquadratum walsbyi C23 complete genome	Haloquadratum walsbyi C23	96.9	96.9	1	8e-17	1	3148033	FR746099.1	ATCTGTGGAGTCCTATTTATTAGCATATAGCTCATCAGCGATTGTAGGAGCCG
Haloquadratum walsbyi 16790	2611365	A	53	Haloquadratum walsbyi DSM 16790 complete genome	Haloquadratum walsbyi DSM 16790	66.2	66.2	0.96	1e-07	0.8824	3132494	AM180088.1	ACTCTGCCGCGTTGCTCTACCAGTACTCTTGCAGTAGGTCGTAGTTTTCGTCG
Haloquadratum walsbyi 16790	118678	C	55	Haloquadratum walsbyi C23 complete genome	Haloquadratum walsbyi C23	85.1	211	1	5e-13	0.9444	3148033	FR746099.1	CGCCGAGACGTTCGTGATTGTCGCCGCTTGATTGGGATTGTGATTGCCGATCAAT
Haloquadratum walsbyi 16790	2934003	G	61	Haloquadratum walsbyi DSM 16790 complete genome	Haloquadratum walsbyi DSM 16790	89.7	2688	0.98	2e-14	0.9322	3132494	AM180088.1	GCTAGTAGTTCACAGAAAAGCTGGCTGCTTAACTAGACGTTCATCAGTCAGAATAGTTCTC
Haloquadratum walsbyi 16790	2558498	A	63	Halophilic archaeon DL31 complete genome	halophilic archaeon DL31	53.6	53.6	0.61	0.001	0.8974	2913689	CP002988.1	ATCACGGGAAGTCGCCTGTGGAGTATGGAGTCGCTGTGTCCACGTCAACCGCAGGTCCCGAGG
Haloquadratum walsbyi 16790	118635	T	65	Haloquadratum walsbyi C23 complete genome	Haloquadratum walsbyi C23	52.7	52.7	0.63	0.005	0.878	3148033	FR746099.1	TATTAGAACTCGACGACGCCTGGCCGACCAATCCGCCGACTCGGTTGCCACTGGTCGACACGTCG
Haloquadratum walsbyi 16790	1519670	C	69	Haloquadratum walsbyi C23 complete genome	Haloquadratum walsbyi C23	125	344	1	3e-25	1	3148033	FR746099.1	CGTGAACCGCCTCGGAGTCAAGCCCCGAGGCTTCCCGTGGTTTAGTCGGACACTCCCACTCGACCATCG
Haloquadratum walsbyi 16790	1686116	C	82	Haloquadratum walsbyi C23 complete genome	Haloquadratum walsbyi C23	131	974	1	1e-26	0.9512	3148033	FR746099.1	CTAATACTGTTGGCTATGGTCACGCGAAGGATTTCGGCACCCCGGGGTGCCGGAAATCTCCACGTAGTTATAGCCAATAGTA
Haloquadratum walsbyi 16790	1626478	C	85	Haloquadratum walsbyi C23 complete genome	Haloquadratum walsbyi C23	152	152	0.98	3e-33	1	3148033	FR746099.1	CCAGGTTCAACCTCGAGTGTTGGAACGAAGAGTAACATCGCAGCATCAGTTGATAATGTCGAACGTGAGTCTCATACAGCGGATG
Haloquadratum walsbyi 16790	2361126	C	99	Haloquadratum walsbyi C23 complete genome	Haloquadratum walsbyi C23	86	86	0.82	5e-13	0.8293	3148033	FR746099.1	CAAATTAATCACTATCAGGCGATGGCACAGTCTATAAGATACAAGCGAACATCCCGTCCCAAACATATCACTCCTCTCTTCAGAGACCCGATGCAGTAT
Haloquadratum walsbyi 16790	3130147	G	100	Haloquadratum walsbyi C23 complete genome	Haloquadratum walsbyi C23	181	3756	1	8e-42	1	3148033	FR746099.1	GAAGAACTGGGTGGTTAACTAGACATGCACCGGTCAGAGTAGTTCTCTCGTATCGAATTAGTGAATCAGCTCACCCAGAAGTTTGTTGAATCACTAAACC
Haloquadratum walsbyi 16790	1549747	C	102	Haloquadratum walsbyi C23 complete genome	Haloquadratum walsbyi C23	183	3806	1	3e-42	1	3148033	FR746099.1	CCGTGAAACATTTTGAACCATCGGTTCTACGCAACAGTATCAGCAGCTACTCTATGACAAGATTTTGGATTGAATTCCTCAATAAGTATTCAGGAGCACTAA
Haloquadratum walsbyi 16790	1852708	A	107	Haloquadratum walsbyi DSM 16790 complete genome	Haloquadratum walsbyi DSM 16790	143	4605	0.98	2e-30	0.9038	3132494	AM180088.1	ACTCCGTGAAACATCTTGAACCATCGGTCCCACCCAACAGTATCAACGGCTACTCTGTGGCAAGATTTTGAATTAAATTCTTCAATAAGTTTTCAGGAGCACTAATG
Haloquadratum walsbyi 16790	962623	T	109	Haloquadratum walsbyi C23 complete genome	Haloquadratum walsbyi C23	273	589	1	4e-69	0.9639	3148033	FR746099.1	TTAGTGATTCAATAAACTTCTGGGTGAACTGATTCACTCATTCGATGCGAGAGAACTACTCTGACCGATACATGTCTAGTTAAGCACCCAATTCTTCTGTGAACTACTA
Haloquadratum walsbyi 16790	1781748	G	109	Haloquadratum walsbyi C23 complete genome	Haloquadratum walsbyi C23	197	8377	1	1e-46	1	3148033	FR746099.1	GTGATTAGTGCAAGTCTTTACCGCCGTGATTATCCGTGTCGGTGATAGGAGCCGCTGAACCCGCGTCATTCGACACCGTCAGTGAAGTTATTCGAACTAATCACTATCA
Haloquadratum walsbyi 16790	1159370	T	109	Haloquadratum walsbyi DSM 16790 complete genome	Haloquadratum walsbyi DSM 16790	191	6506	1	2e-44	0.9907	3132494	AM180088.1	TTAGTAGTTCACAGAAGAAGTAGGTGCTTGAGTAGACATGCATCAGTCAGAATAGTTCTCTCGCATCGACTTAGTGAATCAGTTCACCCAGAAGTTTGTTGAATCACTA
Haloquadratum walsbyi 16790	184171	C	109	Haloquadratum walsbyi C23 complete genome	Haloquadratum walsbyi C23	190	4374	1	3e-44	0.9818	3148033	FR746099.1	CTAGTGCTCCTGAAAACTTATTGAAGAATTCAATTCAAAATCTTGCCATAGAGTAGCCGTTGATACTGTTGCGTGGGACCGATGGTTCAAGATGTTTCACGGAGTACTA
Haloquadratum walsbyi 16790	1424819	C	109	Haloquadratum walsbyi DSM 16790 complete genome	Haloquadratum walsbyi DSM 16790	187	5166	1	2e-43	0.9815	3132494	AM180088.1	CTAGTGCTCCTGAGAACTTATTGAGGAGTTCAATTCAAAATACTGTCATAGAGTAGCTGCTGATAACGTTGCATAGGACCGTTGGTTCAAAATGTTTCACGGAGTACTA
Haloquadratum walsbyi 16790	22674	A	109	Haloquadratum walsbyi C23 complete genome	Haloquadratum walsbyi C23	185	4291	0.99	8e-43	0.9813	3148033	FR746099.1	AATAGTGATTCAACAAACTTCTGGGTGAACTGATTCACTCATTCGATGCGAGAGAACTATTCTGACTGATGCACGTCTATTTAAGCACCCAATTCTTCTGTGAATTACT
Haloquadratum walsbyi 16790	1460231	C	111	Haloquadratum walsbyi C23 complete genome	Haloquadratum walsbyi C23	201	8121	1	1e-47	1	3148033	FR746099.1	CTCATAGTGATTAGTGCAAGTCTTTACCGCCGTGATTATCCGTGCCGTGATATGAGCCGCTGAAACCGCGTCATTCGACACCGTCGGTGAAACTATTCGAACTAATCATGA
Haloquadratum walsbyi 16790	1457179	C	111	Haloquadratum walsbyi C23 complete genome	Haloquadratum walsbyi C23	199	8519	1	4e-47	1	3148033	FR746099.1	CTGATAGTGATTAGTGCAAGTCTTTACCGCCGTGATTATCCGTGCCGTGATAGGAGCCGCTGAAACCGCGTCATTCGACACCGTCGGTGAAACTATTCGAACTAATCACTA
Haloquadratum walsbyi 16790	1183616	C	111	Haloquadratum walsbyi DSM 16790 complete genome	Haloquadratum walsbyi DSM 16790	172	6973	1	5e-39	0.9464	3132494	AM180088.1	CTGATAATGATTAGTTCGAATAGTTTCACCGACGGTGTCGAATGACACGGGTTCAGCGACTCCCATCACCGGAGGGATAATCACGGCGGTAAAGACTTGCACTAATCAGTA
Haloquadratum walsbyi 16790	760499	C	112	Haloquadratum walsbyi C23 complete genome	Haloquadratum walsbyi C23	203	8246	1	3e-48	1	3148033	FR746099.1	CTGATAGTGATTACTTCGAATAGTTTCACCGGCGGTGTCGAATGACGCGGGTTCAGCGTCTCCTATCACCGACACGAATAATCACGGCGGTAAAGACTCGCACTAATCATTA
Haloquadratum walsbyi 16790	37812	C	112	Haloquadratum walsbyi C23 complete genome	Haloquadratum walsbyi C23	198	8770	1	1e-46	0.9911	3148033	FR746099.1	CTGATAGTGATTAGTTCGAATAATTTCACTGACGGTGTCGAATGACGCGGGTTCAGCGGCTCCCATCACCGACACGGATAATCACGGCGGTAAAGACTTGCACTAATCACTA
Haloquadratum walsbyi 16790	349455	T	112	Haloquadratum walsbyi C23 complete genome	Haloquadratum walsbyi C23	197	8494	1	1e-46	1	3148033	FR746099.1	TAGTGATTAGTTTGAATAGTTTCACTGACGGTGTCGAATGACGCGGATTCAGCGGCTCCCATCACCGACACCGATAATCACGGCGGTAAAGACTTGCACTAATCACTATCAG
Haloquadratum walsbyi 16790	831510	T	112	Haloquadratum walsbyi C23 complete genome	Haloquadratum walsbyi C23	194	4485	1	2e-45	0.9821	3148033	FR746099.1	TTGATACTGATTAAGGCGAATAGTTTTATCGACGGTGTCGAAAGATGCATTTTCAGCGACTCCAGTCATTGATACGGATCGCCACGATGGTAAAGACTCGAAGTAATCACTA
Haloquadratum walsbyi 16790	1550231	G	112	Haloquadratum walsbyi DSM 16790 complete genome	Haloquadratum walsbyi DSM 16790	191	6077	1	2e-44	0.9907	3132494	AM180088.1	GAGTAGTATTTCACAGAAGAATTGGATGCTTAACTAGACGTGCATCAATCAGAATAGTTCTCTCGCATCGAATGAGTGAATCAGTTCACTCAGAAGTTTGTTGAATCACTAA
Haloquadratum walsbyi 16790	344917	C	112	Haloquadratum walsbyi C23 complete genome	Haloquadratum walsbyi C23	189	7875	1	7e-44	0.9732	3148033	FR746099.1	CTGATAGTGATTAGTTTGAATAGTTTCACTGACGGTGTCGAATGGCGCGGATTCAGCGGCTCCCATCACCAACACCGATAACCACGGCGGTAAAGACTTGCACTAATCACTA
Haloquadratum walsbyi 16790	2311380	C	112	Haloquadratum walsbyi C23 complete genome	Haloquadratum walsbyi C23	189	7875	1	7e-44	0.9732	3148033	FR746099.1	CTGATAGTGATTAGTTTGAATAGTTTCACTGACGGTGTCGAATGGCGCGGATTCAGCGGCTCCCATCACCAACACCGATAACCACGGCGGTAAAGACTTGCACTAATCACTA
Haloquadratum walsbyi 16790	1369860	C	112	Haloquadratum walsbyi DSM 16790 complete genome	Haloquadratum walsbyi DSM 16790	188	7758	1	7e-44	0.9817	3132494	AM180088.1	CTGATAGTGATTAGTGCAAGTCTTTACCGCCGTGATTATTCGTGTCGGTGATAGGAGCCGCTGAACCCGCGTCATTCGACACCGCCGGTGAAACTATTTGAAGTAATCACTA
Haloquadratum walsbyi 16790	440291	C	112	Haloquadratum walsbyi DSM 16790 complete genome	Haloquadratum walsbyi DSM 16790	179	5006	1	3e-41	0.9633	3132494	AM180088.1	CTGATAGTGATTAAGGCGAATAGTTTCATCGACGGTATCGGAAGGTGCAGTTTCAGCGACTCCAGTCACTGATACGGATCGCCACGGCGGTAAAGACTTGAAGTAATCAGTA
Haloquadratum walsbyi 16790	1283769	C	112	Haloquadratum walsbyi DSM 16790 complete genome	Haloquadratum walsbyi DSM 16790	179	5006	1	3e-41	0.9633	3132494	AM180088.1	CTGATAGTGATTAAGGCGAATAGTTTCATCGACGGTATCGGAAGGTGCAGTTTCAGCGACTCCAGTCACTGATACGGATCGCCACGGCGGTAAAGACTTGAAGTAATCAGTA
Haloquadratum walsbyi 16790	409786	C	115	Haloquadratum walsbyi DSM 16790 complete genome	Haloquadratum walsbyi DSM 16790	191	6077	1	2e-44	0.9907	3132494	AM180088.1	CGACGAAGACGAAGACGAAGACGAAGACGAAGACGAAGACGAAGACGAAGACGAAGACGAAGACGAAGACGAAGACGAAGACGAAGACGAAGACGAAGACGAAGACGAAGACGAA
Haloquadratum walsbyi 16790	831597	T	116	Haloquadratum walsbyi C23 complete genome	Haloquadratum walsbyi C23	210	210	1	2e-50	1	3148033	FR746099.1	TTATTGAGCTGTGAGTATTTGAGTAATCATCTCATTGAATCAAATAACATCCAGAGTTACTGATCTAGAATTGTTGTACTTCATTTCACAGACGTCAGATCATATGTAATTATTCG
Haloquadratum walsbyi 16790	1531135	C	117	Haloquadratum walsbyi C23 complete genome	Haloquadratum walsbyi C23	212	1198	1	6e-51	1	3148033	FR746099.1	CCTGTCGCGTTCTAAGTTCATAAAGCCCGGCGAAATTCTCTCCTAACGAACTGCTGGGTAAGAATCGTATGGGAGTTCACTCATCGAACAGTTGTCGGTGAAATCCGTGTTGAGCCA
Haloquadratum walsbyi 16790	2795358	C	125	Haloquadratum walsbyi C23 complete genome	Haloquadratum walsbyi C23	226	1007	1	3e-55	1	3148033	FR746099.1	CACTCATCTGTAGCAGTCGGTACCTGCGGAATATCTGGATTAGAACTGTCCGAGTGACAAACTGACACCTGCGATCAGAGGGGTCAAAACACCGGGTATTCGCTTCTACAGATGAGCGTGGTGAT
Haloquadratum walsbyi 16790	1506256	A	125	Haloquadratum walsbyi C23 complete genome	Haloquadratum walsbyi C23	222	4709	1	1e-53	0.992	3148033	FR746099.1	AAACTTATTGAGGAATTCAATTCAAAATCTTGTCATAGAGTAGCTGCTGATACTGTTGCGTAGGACCGATGGTTCAAAATGTTTCATGGAGTACTAAAGGCCGTGGTATTGCGCCTGCTCAGCAT
Haloquadratum walsbyi 16790	2080899	A	126	Haloquadratum walsbyi C23 complete genome	Haloquadratum walsbyi C23	206	1482	1	3e-49	0.9677	3148033	FR746099.1	ATCGATCATCTGTAGAAGCGAATACCCGTCGTTTCGATCCTCTCTGATCACAGGTGTCAGTTCGTCACTCTGCCGACGCTACACCCAATCTTCCGCAGGTACTGACTGCTACAGATGAGCGTAACG
Haloquadratum walsbyi 16790	88952	T	136	Haloquadratum walsbyi C23 complete genome	Haloquadratum walsbyi C23	246	304	1	4e-61	1	3148033	FR746099.1	TGACTGAAGTCGTGGGCTTCCTCCCACAATGTGGTTTTGACCCGAGTGGGTAGCTGACCTGAGGTATACAGATTCGAGGAGAACACCAAGGACTGAGATGCGGCACCCCCAGTAGTCTAAACCCACCTGAGGTCAC
Haloquadratum walsbyi 16790	416909	C	156	Haloquadratum walsbyi C23 complete genome	Haloquadratum walsbyi C23	258	836	0.96	2e-64	0.98	3148033	FR746099.1	CCTTACAGAGGGTGTCATAGAACGGTTGGCATGGTTTTCTAATATCGGTCGAGAAGACTGCTATTGCTGCTTTTGAATAGCGGCAATATTTTTTATCTCTCAGATGCTGGCTTTCTGAAAGCTACTGAGGTGTGTGAATCGTTCTATGACACCCTG
Haloquadratum walsbyi 16790	1755019	T	156	Haloquadratum walsbyi C23 complete genome	Haloquadratum walsbyi C23	209	726	0.96	1e-49	0.9122	3148033	FR746099.1	TTACATAAAGGGTGTCATAGAACGGTTGGCATGGGTTTCTGACATCGGTCGAGAGGACTACTATTGCTGTTTTTGAATGGCGGCAACATTTTGTATCTCTCAGACGCCGGGTTTCTGTAAGCTACTGAGGCGTGTGAATCGTTCTATGACACCCTG
Haloquadratum walsbyi 16790	1599785	T	158	Haloquadratum walsbyi C23 complete genome	Haloquadratum walsbyi C23	268	4243	1	1e-67	0.9747	3148033	FR746099.1	TTTTGACATCCTCCTCCGCGTATAGTATTTCATGAAACATTTTGAACCATCGGTCCTATGCAGCAGTATCAGCAGCTACTCTATGCCAAGATTTTGAATTGAATTCTTCAGTAAGTTTTCAGGAGTATTAAAGGCCGTAGTATTGCGCCTGCTCAGCA
Haloquadratum walsbyi 16790	1375979	A	158	Haloquadratum walsbyi C23 complete genome	Haloquadratum walsbyi C23	209	724	0.93	1e-49	0.9122	3148033	FR746099.1	ATCGTGTCCAAGGGTGTCATAGAACGGTTGGCATGGGTTTCTGACATCGGTCGAGAGGACTACTATTGCTGTTTTTGAATGGCGGCAACATTTTGTATCTCTCAGACGCCGGGTTTCTGTAAGCTACTGAGGCGTGTGAATCGTTCTATGACACCCTG
Haloquadratum walsbyi 16790	1376121	A	166	Haloquadratum walsbyi C23 complete genome	Haloquadratum walsbyi C23	273	589	1	4e-69	0.9639	3148033	FR746099.1	ATTATGTGAGATAGTACAAGCATATATACGAGTGAGGCGTGGATCAAGCCAAGTTGGGTGAACTCGTCACAGAGGAAGAGCGCAGCATCGAGATCGTTCGCGAGCGTGACCGCCGCGTTCTCACCGTCATCGAGCGGAAACTCGGCATCAAAGTCGACCGACTGTG
Haloquadratum walsbyi 16790	1957570	A	170	Haloquadratum walsbyi C23 complete genome	Haloquadratum walsbyi C23	190	4374	1	3e-44	0.9818	3148033	FR746099.1	AGTGAACCGCCTCGGGGTCTAGCGATTCAACAAACTTCTGGGTGAACTGATTCACTCATTCGATGCGAGGGAACTATTCTGACTGATGCATGTCTACTCAAGTACCTACTTCTTCTGTGAACTACTAAAGCCCCGAGGCACAGCCCCGAGGCACTCGGTCTGTTCCGCCT
Haloquadratum walsbyi 16790	264985	G	172	Haloquadratum walsbyi C23 complete genome	Haloquadratum walsbyi C23	287	1552	0.98	6e-73	0.9819	3148033	FR746099.1	GGAAACGCTCTTGTGAAGCAGATTGTTGGTGATGACTCTCTGAACTGAGTAAATTCGGTAGATCGGTTCTTTCACCCTGTCTCACTCTCGTTCTGGGAAGCTCAGGCGCCGTGGAGAAATACAAAAAATCGCCCGACTGCTCGCCACCAACAATGTACTTCATAACAGCGTA
Haloquadratum walsbyi 16790	496575	A	174	Haloquadratum walsbyi DSM 16790 complete genome	Haloquadratum walsbyi DSM 16790	288	2091	0.95	2e-73	0.982	3132494	AM180088.1	AAAAATCTACGCTCTTATGAAGTGCATTGTTGGTGGCGAGCAGTCGGGCGATTTTTTGTATTTCTCTACGTCGCCTGAGCTTCCCAGAACGAGAGTGAGACAGGGTGAAAGAACCGATCTACCGAATTTACTCAGTTCGGAGAGTCATCACCAACAATCCGCTTCACAAGAGCG
Haloquadratum walsbyi 16790	138436	C	223	Haloarcula sp. CBA1115 complete genome	Haloarcula sp. CBA1115	63.5	63.5	0.51	2e-05	0.735	3423144	CP010529.1	CGCTGAAAGTACGTGTTTACCCCCCATCAAGAGCCTCCTCAGATACCTGAAACGGTCGAAATCTGATATTAAATTATTGTCAACTAGTATCACCGCTCATCAGTAGTTTCATGAACCGACAGACTGCGTCGGGATAGCCGAAATCACGTCGGTGAAATACTGAATTGTGGTGTCAGTAGAACCCTTACGCAGTCTTGTGATTTGCTGGGGGTAAACACATACA
Haloquadratum walsbyi 16790	180554	A	223	Haloarcula sp. CBA1115 complete genome	Haloarcula sp. CBA1115	61.7	61.7	0.94	6e-05	0.6776	3423144	CP010529.1	AACGGTTTTTGGTATGTGTTTACCCCCAGCAAATCACAAGACTGCGTAAGGGTTCTACTGACACCACAATTCAGTGTTTCACCGACGTGATTTCGGCTATCCCGATGCAGCCTGTCGGTTCATGAAACTACTGATGAGCGGTAATACTAATTGACAATAAATTTAACATCAGATTTCGACCGTTTCAGGTATCTGAGGAGGCTCTTGATGGGGGTAAACACGT
Haloquadratum walsbyi 16790	245025	A	224	Haloquadratum walsbyi C23 complete genome	Haloquadratum walsbyi C23	205	16407	1	2e-48	1	3148033	FR746099.1	AATCATAGTGATTAGTGCAAGTCTTTACCGCCGTGATTATCGGTGTCGGTGATGGGAGCCGCTGAATCCGCGTCATTCGACACCGTCAGTGAAACTATTCAAACTAATCACTAATCATAGTGATTAGTGCAAGTCTTTACCGCCGTGATTATCGGTGTCGGTGATGGGAGCCGCTGAATCCGCGTCATTCGACACCGTCAGTGAAACTGTTCAGACTAATCACT
Haloquadratum walsbyi 16790	2069379	A	340	Haloquadratum walsbyi C23 complete genome	Haloquadratum walsbyi C23	303	3245	1	2e-77	0.9941	3148033	FR746099.1	AGCGGGATCCCGAGATTCGGGAGGCATATTTCTGGGGTGGCGGATTCTAGACGGTTGGGTAGTACGTGGGAACGACGCGACGGGAGCGATGTCGGAGGAGGTGATTAAACGGCATATCGAAGAGACGGAATACGCGCCGGAGTGACGCGGTTCACCCCGCCCACGGTGGGAGTGGGATCCCGAAATTCGGGAGGCATATTTCTGGGGTGGCGGATTCTAGACGATTGGGTAGTACGTGGGAACGACGCGACGGGAGCGATGTCGGAGGAGGTGATTAAACGGTATATCGAAGAGACGGAATACGCGCCGGAGTGACGCGGTTCACCCCGCCCACGGTGGG
Haloquadratum walsbyi 16790	2577192	C	354	Haloquadratum walsbyi C23 complete genome	Haloquadratum walsbyi C23	316	3151	1	8e-82	0.9734	3148033	FR746099.1	CTTTTGTTAGTCGCTTTTGTGAAGCAGATTGTTGGTGATGACTCTCCGAACTGAGTAAATTCGGTAGATCGGTTCTTTCACCCTGTCTCACTCTCGTTCTGGGAAGCTCAGGCGACGTAGAGAAATACAAAAAATCGCCCGACTGCTCGCCACCAACAACGTACTTCATAAGAGCGTCTTTTGTTAGTCGCTCTTGTGAAGCAGATTGTTGGTGATGACTCTCCGAACTGAGTGAATTCGGTAGATCGGTTCTTTCACCCTGTCTCACTCTCGTTCTGGGAAGCTCAGGCGACGTAGAGAAATACAAAAAATCGCCCGACTGCTCGCCACCAACAACGTACTTCATAAGAGCGT
LUM.12.g__Halonotius	836	C	39	Haloferax mediterranei ATCC 33500 plasmid pHME322 complete sequence	Haloferax mediterranei ATCC 33500	47.3	47.3	0.71	0.041	0.9643	321907	CP039141.1	CGTTTTCCTCGTCGGTATCGTCGTCGTCGCTTTCGCCCG
LUM.12.g__Halonotius	406	C	52	Halobacterium sp. XZYJT26 chromosome complete genome	Halobacterium sp. XZYJT26	50	50	0.61	0.01	0.9375	2509167	CP089593.1	CATCGACGGATCCATCGGATCCGTCTGCATGCGGGGTCTCCGACCCCGCTCT
LUM.12.g__Halonotius	593	A	59	Streptomyces glaucescens strain GLA.O complete genome	Streptomyces glaucescens	48.2	48.2	0.69	0.047	0.8537	7453200	CP009438.1	AATGTACTCCTCACCCTGGTACGGCACCGCATCCGCGCTGAGAACGAGCCATGGCCGCG
LUM.12.g__Halonotius	333	G	153	Haloferax alexandrinus strain wsp1 chromosome complete genome	Haloferax alexandrinus	99.6	231	0.44	1e-16	0.9275	3706983	CP048738.1	GATTTGAACCAAACCCAGACGTGCTCGCTCACGCCGTTCGCTGTGCGCGACTGGTCGGATTCAAATCCGGCGTGTGACAGACAGCCTCAGACGAGGTGCGAGCGACAGGGCAGTCGCTCGCAGTGTTGTCTTCGGCAGTATGTGCCGGCCGGT
LUM.15.f__Bradymonadaceae	1766	A	94	Halostagnicola larsenii XH-48 complete genome	Halostagnicola larsenii XH-48	73.4	73.4	0.95	3e-09	0.7778	2789326	CP007055.1	AGCTCGACGACAGCGAGGGCTTCATCCTCCATCCCGGTGAATTCGTGTTGGCCTCGACCCGCGAATGGGTGGAAATCCCCGACGATCTCGTCGG
LUM.16.o__Halobacteriales	1106	A	61	Halosiccatus urmianus strain IBRC-M: 10911 chromosome complete genome	Halosiccatus urmianus	58.1	285	0.96	0.0001	0.8136	3355004	CP084090.1	AACGACTTTAGCCAGTCGTCGGCTGTCTGAGTGTGAGCGTTGCTGAAGGAGTTGGAGAAGG
LUM.16.o__Halobacteriales	2232	C	163	Halobacterium litoreum strain ZS-54-S2 chromosome complete genome	Halobacterium litoreum	62.6	62.6	0.55	1e-05	0.7609	2697405	CP089466.1	CTGTGCTTCCGAGTAGGATACGTCGAACGCCACTTCTTCCTCGGCTTCCAACGACGACGAGGTCGGCGTTGACCTCGTCGGCGCACGACACGATGGAGTTGGGTGCGCTTCTGTACAGCATCTCGGTCACCACCTCGACGCCGTGGTCCGAAGCCACCTCGGT
LUM.21f__Haloarculaceae	7293	T	67	Salinarchaeum sp. IM2453 chromosome complete genome	Salinarchaeum sp. IM2453	108	108	1	7e-20	0.9552	2656678	CP081183.1	TAGAAATGCAGGAGAAAACCAACCCCTTCAGGGGTTGGATGAATCCGTAAGCTATTGGATCAATCTA
LUM.21f__Haloarculaceae	664	C	80	Salinibaculum litoreum strain HD8-45 chromosome complete genome	Salinibaculum litoreum	79.7	272	0.95	5e-11	0.8289	3315991	CP046866.1	CTAACGGCTATAAGCCCATGAGCAATTTCGACCCCCCGTGGGGTCGAATATGCTCACGAAGTTATAGCCGTCAGTATGAG
LUM.21f__Haloarculaceae	7327	T	82	Salinibaculum litoreum strain HD8-45 chromosome complete genome	Salinibaculum litoreum	71.6	390	1	8e-09	0.8025	3315991	CP046866.1	TTGATACTGACGGCTATACCTTCGTGAGCATATTCGACCCCACGGAGGATCGAAATTGCTCATTGGCTTATAGCCGTTAGTA
LUM.21f__Haloarculaceae	2993	G	82	Salinibaculum litoreum strain HD8-45 chromosome complete genome	Salinibaculum litoreum	70.7	249	0.98	3e-08	0.7901	3315991	CP046866.1	GTGATACTAACGGCTATAAGCCCATGAGCAACTTTGACCCCCCGTGGGGTCGAATATGCTCACGAAGTTATAGCCGTCAGTA
LUM.21f__Haloarculaceae	18837	C	112	Natronomonas pharaonis DSM 2160 complete genome	Natronomonas pharaonis DSM 2160	66.2	66.2	0.97	6e-07	0.7455	2595221	CR936257.1	CTGATAGTGTTTGTTGCGAGTCTTTACCGCTGTGGTGTGACAAGACACCGGTTACACGGCGTGAAACACCGATATTTGTAACTGGTTACGAAAGTTACCGCAACAAACACTA
LUM.22.s__Haloquadratum walsbyi	3225	T	24	Haloquadratum walsbyi C23 complete genome	Haloquadratum walsbyi C23	48.1	261	1	0.006	1	3148033	FR746099.1	TTTGGCTCTGGGTTTGGGTTTGGG
LUM.22.s__Haloquadratum walsbyi	580	C	25	Pseudomonas sp. 7-41 chromosome complete genome	Pseudomonas sp. 7-41	50.1	90.2	1	0.002	1	6630168	CP089551.1	CAGCAGAAGCAGAAGCAGAAGCAGA
LUM.22.s__Haloquadratum walsbyi	7500	C	27	Haloquadratum walsbyi C23 complete genome	Haloquadratum walsbyi C23	54	1912	1	0.0002	1	3148033	FR746099.1	CCTGTCTCTTACCCACAACTCGAGTCA
LUM.22.s__Haloquadratum walsbyi	1090	G	36	Halorubrum sp. PV6 plasmid pHrrPV6 complete sequence	Halorubrum sp. PV6	66.2	286	1	2e-08	1	300774	CP030065.1	GAATCGAGGAGAAAGCCTCGCGCTTCAGCGCGGGGA
LUM.22.s__Haloquadratum walsbyi	7505	A	76	Haloquadratum walsbyi C23 complete genome	Haloquadratum walsbyi C23	132	3308	1	2e-27	1	3148033	FR746099.1	AACGGGATCGGCGATCCCGACTGAAATCCTCGGTGTCTACAGTTTCAGCATCTCTTTGGAACAATTGTAGTGGAGT
LUM.22.s__Haloquadratum walsbyi	334	C	105	Haloquadratum walsbyi C23 complete genome	Haloquadratum walsbyi C23	186	186	1	7e-43	0.9905	3148033	FR746099.1	CGACACACTCGTCTTGATATCTTATTGGATGAGTATTTCATTCAGAAATTCACATCCGTTTTGGTCGTCACCGTCTTATTCATCACCGACAAATACCTGTTTTGA
LUM.22.s__Haloquadratum walsbyi	7486	C	110	Haloquadratum walsbyi C23 complete genome	Haloquadratum walsbyi C23	175	3943	1	1e-39	0.9712	3148033	FR746099.1	CATGGTACTCCGTGAAACATTTTGAACCATCGGTTCTACGCAACAGTATCAGCAGCTACTCTATGACAAGATTTTGGATTGAATTTCTCAATAAGTTTTCAGGAGCAGTA
LUM.22.s__Haloquadratum walsbyi	378	T	112	Haloquadratum walsbyi C23 complete genome	Haloquadratum walsbyi C23	189	2903	1	7e-44	0.9732	3148033	FR746099.1	TTGATACTGATTAAGGCGAATAGTTTTATCGACGGTGTCGAAAGATGAATTTTTAGCGACTCCAGTCATTGATACGGATCGCCACGGTGGTAAAGACTCGAAGTAATCACTA
LUM.36.g__Natronomonas	3374	T	26	Haloarcula marismortui ATCC 43049 chromosome complete genome	Haloarcula marismortui ATCC 43049	52	52	1	0.0007	1	3131618	CP039138.1	TAGAGATACGAGCGCATACCCCCGCC
LUM.36.g__Natronomonas	279	C	30	Natronorubrum aibiense strain 7-3 chromosome complete genome	Natronorubrum aibiense	46.1	118	0.96	0.067	0.963	3352994	CP045488.1	CTTGTGAATTGCCTCGGGGGCAAGCCCCGA
LUM.36.g__Natronomonas	855	T	56	Halobacterium salinarum strain 91-R6 chromosome complete genome	Halobacterium salinarum	76.1	76.1	0.96	3e-10	0.9074	2178608	CP038631.1	TTGGAACAGCATTTCCGACCAGCTGGATCGTCGCCCACTGGTAGGCGCATTCGTCC
LUM.36.g__Natronomonas	852	A	320	Halorubrum sp. BOL3-1 chromosome complete genome	Halorubrum sp. BOL3-1	77.9	77.9	0.29	1e-09	0.7789	3374117	CP034692.1	ACTGAGAACCGATCTATTCCCAGTCGTTCAGATTTGTGAGCGGTGGCAAGTCAGCCGGATCCGGAACCCACTTGATCATCTTTGCAACGCGATCGGCGATCTCGTAGGAATCCATCGTATCGTCGCTGTAGTAGAACACCGGAACGCCCGAACGGGTCCCACTGAGAACCGATCTATTCCCAGTCGTTCAGATTTGTGAGCGGTGGCAAGTCAGCCGGATCCGGAACCCACTTGATCATCTTTGCAACGCGATCGGCGATCTCGTAGGAATCCATCGTGTCGTCGGCATAGTAGAACACTGGAACGCCCGAATGCGTCCC
LUM.39.g__Halovenus	519	T	25	Haloprofundus sp. MHR1 plasmid pMHR1-3 complete sequence	Haloprofundus sp. MHR1	40.1	40.1	0.96	2.1	0.9583	265979	MN918443.1	TGAGAACGACATCCGCCGGAACCCC
LUM.39.g__Halovenus	1268	C	29	Streptomyces nitrosporeus strain ATCC 12769 chromosome complete genome	Streptomyces nitrosporeus	42.1	76.3	0.75	0.92	1	7581562	CP023702.1	CTGCCCTGGCACCGGGACCGGCAACGACT
LUM.39.g__Halovenus	3046	G	38	Streptomyces rubrolavendulae strain MJM4426 complete genome	Streptomyces rubrolavendulae	49.1	49.1	0.76	0.01	0.9655	6543262	CP017316.1	GGCGTCCGGGGGTGGACGGCCCCGGCCGGTCGCCTGGC
LUM.39.g__Halovenus	182	A	41	Salinibaculum litoreum strain HD8-45 chromosome complete genome	Salinibaculum litoreum	46.4	46.4	0.97	0.048	0.85	3315991	CP046866.1	ACTCACACTGTCGGCTATAAGCCCATGGCACAGTTCGGTAC
LUM.39.g__Halovenus	715	G	45	Natronomonas pharaonis DSM 2160 complete genome	Natronomonas pharaonis DSM 2160	65.3	228	0.84	3e-07	0.9737	2595221	CR936257.1	GTCTCGGAGAATGCCCCGGGGCTTGACCCCGAGGCAGTTCACAAC
LUM.39.g__Halovenus	2270	C	45	Natronomonas salina strain YPL13 chromosome complete genome	Natronomonas salina	50.9	50.9	0.88	0.006	0.875	3746575	CP058335.1	CGCTCGCACAGTCGGAGACCTTCCTTCGGTCGGTCTCCCGTCCCT
LUM.39.g__Halovenus	2254	G	49	Salinarchaeum sp. IM2453 chromosome complete genome	Salinarchaeum sp. IM2453	48.2	48.2	0.53	0.028	1	2656678	CP081183.1	GGGTCGTTATCTACAGAGAAAGCAGGCAGAGTGTGAGGGGTCGTACGGA
LUM.39.g__Halovenus	3117	T	50	Salinarchaeum sp. IM2453 chromosome complete genome	Salinarchaeum sp. IM2453	56.3	264	0.98	0.0002	0.86	2656678	CP081183.1	TGTCTACAGAGAAAGCAGGCAGAGTGTGAGGGGTCGTGCGGAAATCGAAG
LUM.39.g__Halovenus	297	G	55	Salinarchaeum sp. IM2453 chromosome complete genome	Salinarchaeum sp. IM2453	77.9	1473	1	8e-11	0.9091	2656678	CP081183.1	GTGGTTCGAGAATCAGAGATTCTCGTCATCACGAAAATCTTCGATTTTCGAACGA
LUM.39.g__Halovenus	3068	G	55	Streptomyces sp. VN1 chromosome complete genome	Streptomyces sp. VN1	49.1	49.1	0.87	0.039	0.8542	8341703	CP036534.1	GGTGAACCGCTCGGAGGTCGGTGACGACGGCAGCGGAACGGTCGAGGATAGTGTC
LUM.39.g__Halovenus	662	T	58	Halapricum desulfuricans strain HSR12-1 chromosome complete genome	Halapricum desulfuricans	83.3	83.3	1	2e-12	0.9138	2940338	CP064787.1	CTCACGGCCGCGCAGCGCCCGTTCGCATGGTCAGTGGGACCTCCGGTCCCACGCTACC
LUM.39.g__Halovenus	7251	G	60	Salinibaculum litoreum strain HD8-45 chromosome complete genome	Salinibaculum litoreum	59.9	267	0.98	3e-05	0.8364	3315991	CP046866.1	GATTCGGCACCCCGGGGTACCGAAATGTGCTATGGGCGTACAGCCGACAGTATCAGGACA
LUM.39.g__Halovenus	1952	C	70	Halovivax sp. KZCA124 chromosome 2 complete sequence	Halovivax sp. KZCA124	66.2	66.2	0.72	2e-07	0.8824	1144258	CP071598.1	CGACGTGCTCACAACCCACCATCTCGACGTCGGCCAGGCCGATTCGACGGTTCTCGTGACGCCTGAAGCG
LUM.39.g__Halovenus	2179	C	71	Haloarcula sp. CBA1115 complete genome	Haloarcula sp. CBA1115	65.3	65.3	0.95	9e-07	0.8088	3423144	CP010529.1	CTTCGAGTCATTCCGGTATCGACCGCACGACTGTGTGCGGTCGCACCGGTAAACAGTCGCACTAATCACTA
LUM.39.g__Halovenus	2391	G	77	Oryzias latipes strain Hd-rR chromosome 4 sequence	Oryzias latipes	70.7	1343	0.96	2e-08	0.8594	32868862	CP020668.1	GTCGTGTGCATCTGTTCTGGTCGTGTGCATCTGTTCTGGTCGTGTGCATCTGTTCTGGTCGTGTGCATCTGTTCCGT
LUM.39.g__Halovenus	3121	T	80	Halapricum desulfuricans strain HSR12-2 chromosome complete genome	Halapricum desulfuricans	94.2	288	0.88	2e-15	0.8986	2893909	CP064788.1	TCCGTGATGAGCGTTGGACACCGTCCAACGAACCTGCGAGCGGGCGATGCCCGCGAGCAGCTGACGAGAATTCTCGAACC
LUM.39.g__Halovenus	227	C	80	Halapricum desulfuricans strain HSR-Est chromosome complete genome	Halapricum desulfuricans	68.9	226	0.97	9e-08	0.7975	2699657	CP064791.1	CCCATACTGTCGGCTGTAACTTCGTGGAACGATTCGGCACCGGGGTACCGAACTGTGCCATGTGCTTACAGCCGACAGTA
LUM.39.g__Halovenus	253	G	80	Halapricum desulfuricans strain HSR-Est chromosome complete genome	Halapricum desulfuricans	62.6	116	0.98	4e-06	0.7722	2699657	CP064791.1	GATACTGTCAGCTGTAAGCCCATGCCACAGTTCGGTACCCCGGAGTGCCGAATCGTTCCACGAAGTTACAGCCGACAGTA
LUM.39.g__Halovenus	1888	T	81	Halapricum desulfuricans strain HSR-Bgl chromosome complete genome	Halapricum desulfuricans	113	476	0.88	3e-21	0.9444	2940228	CP064789.1	TCCAACGCTCATCACGGAAATCTTCGATTTCCGTACGACCCCGAGGCACTCGGCCTGTTCCGCCGGTAGACAGTTGCGTAC
LUM.39.g__Halovenus	2297	T	84	Halolamina sp. CBA1230 chromosome complete genome	Halolamina sp. CBA1230	117	311	0.94	2e-22	0.9367	2904575	CP054587.1	TCTAAAATGCAGGCGGGCAAGACCCCTTCCTCAAGGAGCAACGCAGGCCGAAGGCCGAGTAGCGCAGTAGGAAGGGGATACGCC
LUM.39.g__Halovenus	693	A	121	Nocardioides aquaticus strain KCTC 9944 chromosome complete genome	Nocardioides aquaticus	113	1045	0.99	5e-21	0.8083	4580814	CP075371.1	ATCGTCGGCCGAGTCGTCTGTGGAGTCGTCGGCGGACCCACCGGTAGAGTCGTCGGCCGAGTCGTCTGTAGAGTCGTCGGCGGACCCATCGGTAGAGTCGTCGGCCGAATCATCTGTGGAG
LUM.39.g__Halovenus	3742	C	122	Halapricum desulfuricans strain HSR12-2 chromosome complete genome	Halapricum desulfuricans	118	391	0.98	1e-22	0.8319	2893909	CP064788.1	CGGTCTACAGGCAGAGCAGGCCGAGTGTAGGGGGTCGTACCGAAATCGAAGCTTTCCGTGATGAACGTTGGACACCGTCCATCGAACCTGCAAGCGGGCGATGCCCGCGAGCAGCTGACGAG
LUM.39.g__Halovenus	9465	C	145	Halapricum desulfuricans strain HSR12-2 chromosome complete genome	Halapricum desulfuricans	143	381	0.98	4e-30	0.8678	2893909	CP064788.1	CAGGGGCAACTGGTTCGAGAGACTTCGTCTCTCGTCAGCTGCTCGCGGGCATCGCCCGCTCGCAGGTTCGTTGGATGTTGTCCAACGCTCATCATGGAGATCTTTGACTTTCGTACGACCCCTCACACTCTGCTGTTACCTCTGT
LUM.39.g__Halovenus	2272	T	149	Halapricum desulfuricans strain HSR12-2 chromosome complete genome	Halapricum desulfuricans	131	551	0.93	2e-26	0.8125	2893909	CP064788.1	TACAGAGAAAGCAGGCAGAGTGTGAGGGGTCGTACGGAAATCTACGATTTCCGTGATGAGCGTTGGACGGTGTCCAACGAACTTGCGAGCGGGCACTGCCCGCGAGCAACTGACGAGAATTCTCGAACCACTTGACCCCGAGGTACTTC
LUM.39.g__Halovenus	258	C	164	Salinibaculum litoreum strain HD8-45 chromosome complete genome	Salinibaculum litoreum	81.5	962	1	4e-11	0.8171	3315991	CP046866.1	CTGATACTGTCGGCTGTAAGCACATGGCACAGTTCGGTACCCCGGGGTGCCGAATCATTCCACGAAGTTACAGCCGACAGTACTGATACTGTCGGCTGTAAGCCCATGGCACAGTTCGGTACCCCAGGGTGCCGAATCATTCCACGAAGTTACAGCCGACAGTA
LUM.42g__Natronomonas	23639	G	29	Halorubrum trapanicum DNA complete genome strain: CBA1232	Halorubrum trapanicum	58	194	1	2e-05	1	2835595	AP017569.1	GGGGTAGTGTTCAGATAAGCTGATTCCAT
LUM.42g__Natronomonas	57796	C	49	Haloquadratum walsbyi C23 complete genome	Haloquadratum walsbyi C23	62.6	289	1	1e-06	0.9091	3148033	FR746099.1	CGACAACCCGGAGTGTCGAAAATCTTCACGTAGTTATAGCCGACAGTAT
LUM.42g__Natronomonas	84275	G	50	Halobiforma lacisalsi AJ5 complete genome	Halobiforma lacisalsi AJ5	60.8	60.8	0.96	5e-06	0.875	4161587	CP019285.1	GAACGTCGACGCCCTCCGGGATCGGATCGACGACGAACTCCCCGAGTGGC
LUM.44 g__Salinirussus	21786	A	22	Streptomyces mirabilis strain P16B-1 chromosome complete genome	Streptomyces mirabilis	40.1	100	0.9	1	1	9103359	CP074102.1	ACTGCGAGTCGACCAGCCGGCT
LUM.44 g__Salinirussus	8448	C	22	Streptomyces sp. CdTB01 complete genome	Streptomyces sp. CdTB01	40.1	191	1	1	1	9902731	CP013743.1	CGTCGTCGCCTCGCACTCGGCT
LUM.44 g__Salinirussus	1590	T	31	Thermomonospora amylolytica strain YIM 77502 chromosome complete genome	Thermomonospora amylolytica	52.7	52.7	1	0.0005	0.9677	6800142	CP032402.1	TGGCGACGACTCCGGCGGCGGCGACTCCGGC
LUM.44 g__Salinirussus	4440	C	32	Sorangium cellulosum strain So ce836 chromosome complete genome	Sorangium cellulosum	46.4	46.4	1	0.021	0.9118	14598830	CP012672.1	CGAGGGCCGCTGTGCTCGCCCGCCGGACAGGG
LUM.44 g__Salinirussus	1872	G	46	Haloterrigena turkmenica DSM 5511 plasmid pHTUR02 complete sequence	Haloterrigena turkmenica DSM 5511	61.7	61.7	1	4e-06	0.8627	413648	CP001862.1	GCGTTCGCCAGACTGCGTCTGGCGGGCTGTCAGACACGTCTGACAC
LUM.44 g__Salinirussus	3388	T	53	Haloplanus rubicundus strain CBA1112 chromosome complete genome	Haloplanus rubicundus	52.7	52.7	1	0.002	0.86	3401387	CP031148.1	TGTTCGGCTTGCAACGATGACTGTCACCCTCTCACCCGATACACCGACCGACG
LUM.44 g__Salinirussus	2438	G	55	Halapricum salinum strain CBA1105 chromosome complete genome	Halapricum salinum	66.2	66.2	1	1e-07	0.8824	3452056	CP031310.1	GGGTCGACAGCGCGGGGTCGGAGACCCCGCGGAGCGACGGGCCCCGTGGCGGGCC
LUM.44 g__Salinirussus	1825	C	57	Halobacterium sp. DL1 plasmid complete sequence	Halobacterium sp. DL1	79.7	79.7	0.98	3e-11	0.9107	315592	CP007061.1	CCAGAAATCGACGATTTCTGGTGTGCGGACGAATCGCGCAGCGATTCGTCACCGCCT
LUM.44 g__Salinirussus	4672	C	81	Halorubrum sp. RHB-C chromosome complete genome	Halorubrum sp. RHB-C	64.4	64.4	0.67	1e-06	0.8545	2937429	CP053941.1	CCGCGAGCTGGTCCTCGAGCTCCTCGACACGCGCGGCCAGTTCGGCCCGGGACGGCGGGCTCTCCTCCGGGCTGTGGTCGG
LUM.44 g__Salinirussus	7956	C	82	Halomicrobium sp. LC1Hm chromosome complete genome	Halomicrobium sp. LC1Hm	122	8274	1	5e-24	0.9268	3105114	CP044129.1	CTGATACTGCCGGCTGTAAGTCTGTAACGAATTTCGCGACCCCGGGGTCGCGGATATCTTCAAACAGTTACAGCCAGCAGTA
LUM.44 g__Salinirussus	20965	T	98	Halorientalis sp. IM1011 complete genome	Halorientalis sp. IM1011	51.8	51.8	0.98	0.01	0.7549	3381613	CP019067.1	TCAAATCCCTTCCCTCGCATGCCTGGGCGTGACCGGACGGGAACGCCCGGCCTACATACGAAGGGGTTTGGACGCTGTCGGCGCCGCCGACCGAAGTG
LUM.44 g__Salinirussus	5500	A	103	Haloarcula hispanica N601 chromosome 1 complete sequence	Haloarcula hispanica N601	96.9	96.9	0.61	3e-16	0.9365	3006708	CP006884.1	ACCGTGAGCGGCGCGTTTCGAACCCTTGGAGTCGCAGCGGCCGAGCGAAGCGAGGCCGACCGTCTCCATCCGGTTCGAGACCGCCCACTCTGTTGTTGGCAGT
LUM.44 g__Salinirussus	5507	G	109	Haloarcula hispanica N601 chromosome 1 complete sequence	Haloarcula hispanica N601	98.7	98.7	0.75	9e-17	0.8706	3006708	CP006884.1	GCGGCGCGTTTCGAACCCTTGGAGTCGCAGCGGCCGAGCGAAGCGAGGCCGACCGTCTCCATCCGGTTCGAGACCGCCCGAACCCACTCTGTTGTTGGCAGTCCGTGAA
LUM.44 g__Salinirussus	28459	A	115	Natrinema pellirubrum DSM 15624 complete genome	Natrinema pellirubrum DSM 15624	92.4	162	0.53	1e-14	0.9483	3790479	CP003372.1	AGGCCGGGGCGGATTTGAACCACGGTCGTTCCGCGTTGCTCCACTCCCTGCTTCAAATCCGCCCGGCGCTTTGCGCACGCGTCGCTCAAACGCGAGCGACACGAGAACAGCAGTG
LUM.44 g__Salinirussus	118	A	123	Haloarcula marismortui ATCC 43049 chromosome complete genome	Haloarcula marismortui ATCC 43049	132	377	0.92	5e-27	0.9318	3131618	CP039138.1	AGAGGATTTGAACCCGAGGAGTCGCAGCGCCCGAGCGAAGCGAGGGCGACCGTCTCCGCTCGGTTCAAATCCCTCGCCGCCCGCTCTCTGCGACGAACGGACGTGAGGAGCGAACGCGGAACC
LUM.44 g__Salinirussus	103	C	125	Natronomonas halophila strain C90 chromosome complete genome	Natronomonas halophila	119	183	0.89	1e-22	0.96	3211682	CP058334.1	CCCTAGCTCTCCGGCGACGAGCGGGCGCGGGAAGCGAGGGCGGCGGGACAGGGGATTCGAACCCGGGGAGACGCAGCCCGCGAACGGAGTGAGCAGGAACGTCTCCACTCGGTTCAAATCCCTCT
LUM.44 g__Salinirussus	121	G	125	Natronomonas halophila strain C90 chromosome complete genome	Natronomonas halophila	113	171	0.58	5e-21	0.9459	3211682	CP058334.1	GAGCGGGCGCGGGAAGCGAGGGCGGCGGGACAGGGGATTCGAACCCGGGGAGACGCAGCCCGCGAACGGAGTGAGCAGGAACGTCCCCACTCGGTTCAAATCCCTCCCCTAGCTCTCCGGCGACC
LUM.44 g__Salinirussus	6709	C	172	Natronobacterium gregoryi SP2 complete genome	Natronobacterium gregoryi SP2	61.7	117	0.63	4e-05	0.8197	3788356	CP003377.1	CTCGCGGTCTCCCGGGTCGCTTTGCTCCCCGGTCGACCGGTCCGATGCGCTGGGCGCATCGCTGCCTCCCGGCTCACTCTGTTCGCCGGTCGCCCCCTCCGAGCCACTGGGTGGCTCACTGTCTCCCGGGTCGCTTTGCTCCCCGGTCGACCGGTCCGATGCGCTGGGCGCA
LUM.45g__Halovenus	31772	C	28	Halovivax sp. KZCA124 chromosome 1 complete sequence	Halovivax sp. KZCA124	44.1	44.1	0.78	0.23	1	4022344	CP071597.1	CTCGTCCCCGTTCCCGTCGTCACTGTTT
LUM.45g__Halovenus	7496	C	49	Halorubrum sp. PV6 plasmid pHrrPV6 complete sequence	Halorubrum sp. PV6	76.1	76.1	1	2e-10	0.9388	300774	CP030065.1	CTACAGAGAAACCAAGACGAGTGTCTCGGGGCTTGACCCCGAGGCGGTT
LUM.45g__Halovenus	3692	G	55	Natronomonas moolapensis 8.8.11 complete genome	Natronomonas moolapensis 8.8.11	96	305	1	3e-16	0.9818	2912573	HF582854.1	GTGGTTCGAGACGCGGAGCGTCTCGTCATCACGGAAGACTTCGTCTTCCGTACGA
LUM.45g__Halovenus	6827	G	55	Halorhabdus utahensis DSM 12940 complete genome	Halorhabdus utahensis DSM 12940	59	59	0.98	2e-05	0.8393	3116795	CP001687.1	GTCAGCTGCTCGCGGGCATCGCCCGCTCGCAGGTTCGGTGGACGGTGTCCACCGT
LUM.45g__Halovenus	7831	C	82	Salinibaculum litoreum strain HD8-45 chromosome complete genome	Salinibaculum litoreum	117	593	1	2e-22	0.9146	3315991	CP046866.1	CTGATACTGCCGGACGTAAGCCATTCAAGAATTTCGCCACCCCGGGGTGGCGAATCTATTTACAAAGTTACGTCCGACAGTA
LUM.45g__Halovenus	4667	G	155	Halapricum desulfuricans strain HSR12-2 chromosome complete genome	Halapricum desulfuricans	163	698	0.96	4e-36	0.8543	2893909	CP064788.1	GGTGAAGTACCTCGGGGTCGAGTGGTTCGAGAGACGAAGTCTCTCGTCAGCTGCTCGCGGGCATCGCCCGCTCGCAGGTTCGGTGGACGGTGTCCACCGTTCATCACGGAAATCTCCGATTTCGCAGACCCCGAGGCACTCTGCCTGCTTTCTCT
LUM.47 g__Haloquadratum	11112	T	27	Pseudomonas tructae strain SNU WT1 chromosome complete genome	Pseudomonas tructae	40.1	40.1	0.74	3.1	1	5685196	CP035952.1	TACCAGTCGGCGCTATCTACACCGATC
LUM.47 g__Haloquadratum	39578	A	31	Danio aesculapii genome assembly chromosome: 25	Danio aesculapii	57.2	514	1	1e-05	1	37515819	LR812502.1	ATTGGATTGGATTGGATTGGTTTGGTTTGGT
LUM.47 g__Haloquadratum	4823	T	32	Haloquadratum walsbyi C23 complete genome	Haloquadratum walsbyi C23	59	807	1	3e-06	1	3148033	FR746099.1	TCTACAGATTAACAGGCAGAGTGCCTCGGGGC
LUM.47 g__Haloquadratum	436	G	33	Haloquadratum walsbyi C23 complete genome	Haloquadratum walsbyi C23	47.3	47.3	1	0.021	0.9091	3148033	FR746099.1	GTTCGGTGAGAAAGTCCGCCCTCCCCGAATTGA
LUM.47 g__Haloquadratum	1842	C	55	Salinibaculum litoreum strain HD8-45 chromosome complete genome	Salinibaculum litoreum	86.9	86.9	1	2e-13	0.9455	3315991	CP046866.1	CGAACAATAGCCCAACATCTCCACACCCCCGACGAAACGGTTCGACAAGCAGTCA
LUM.47 g__Haloquadratum	270	T	65	Natrinema versiforme strain BOL5-4 plasmid pNVE500	Natrinema versiforme	81.5	136	0.87	1e-11	0.9123	492102	CP040331.1	TTACCTAGAAGTTTTATTACTACCTGTTTCTTACTACTCTCCAAGTGCATTCAGCACCCCAGAGA
LUM.47 g__Haloquadratum	30120	C	68	Natrarchaeobaculum sulfurireducens strain AArc1 plasmid pAArc1-02 complete sequence	Natrarchaeobaculum sulfurireducens	68	186	0.83	7e-08	0.8596	166472	CP024046.1	CCACTTTCTACCGTATATGACGGTATCGGAGTTCCCACGCCGAGAAACGCCGTCTTTGACGGAACCAG
LUM.47 g__Haloquadratum	1102	T	76	Haloquadratum walsbyi DSM 16790 complete genome	Haloquadratum walsbyi DSM 16790	123	123	0.96	1e-24	0.9726	3132494	AM180088.1	TAATAGTATTTATGACAACTTACTGAAAAACCCGCTGAGGTGATTGTCGATCCACGATGCGGCAAAAATTAGTTGC
LUM.47 g__Haloquadratum	215	A	90	Natronococcus occultus SP4 complete genome	Natronococcus occultus SP4	85.1	85.1	0.98	1e-12	0.809	4013216	CP003929.1	ATCCCGAACTCGGAGCACACCCGTCTCGAAGACGGTCCGGTTCGGGACGACGAACTCCTCGCCGTCGCGCTCGATATGCGTGACGAACAG
LUM.47 g__Haloquadratum	1195	C	90	Haloquadratum walsbyi DSM 16790 plasmid PL47 complete genome	Haloquadratum walsbyi DSM 16790	76.1	76.1	0.98	8e-10	0.7865	46867	AM180089.1	CCATTCAGCAGCGTGCGGATGCACCGGAAGAAGACCGACTTGCCATTATCAGCGTCTCCAGTGAGAATCAAGAATTTCTTGTATCGTTCA
LUM.47 g__Haloquadratum	41929	T	95	Halopenitus persicus DNA complete genome strain: CBA1233	Halopenitus persicus	62.6	62.6	0.46	5e-06	0.9091	2967917	AP017558.1	TGACCGACGACGAGGGATCTTCACAGCTTCCTAAATCGACCGAATACACTGAGGTGTTCGGGCCAATCGATGCTGGGGCATTACGCGAGATACGG
LUM.47 g__Haloquadratum	9499	C	110	Halopenitus persicus DNA complete genome strain: CBA1233	Halopenitus persicus	82.4	82.4	0.63	7e-12	0.8571	2967917	AP017558.1	CACGAGCTATTGCCGGCGCAACAAGATGGGTACGTCGTCAGAACGAGGACTTCAGCTTCTCGAAAAAGCCCTGCTCAATGTCGATATCTTCGCCGCCAGCCTCGGCGTAT
LUM.47 g__Haloquadratum	5396	C	116	Haloquadratum walsbyi DSM 16790 complete genome	Haloquadratum walsbyi DSM 16790	193	350	1	6e-45	0.9737	3132494	AM180088.1	CTTAGCAGTCGTTGGCAATATGACCAATATGTATACTCGAAACCACACCAATTTGACCTGGAGCGATAGTTTGCACGTCCCATTTCGAGTAAACAAAACCACATTACCAACGACTG
LUM.47 g__Haloquadratum	386	T	117	Haloquadratum walsbyi DSM 16790 complete genome	Haloquadratum walsbyi DSM 16790	189	189	0.95	7e-44	0.9732	3132494	AM180088.1	TTTAATCAGGAGTTCGGAACGACAGATTTTGTGCACAAGACGGGTGGCTAACCAGGCTTGGTTACCAGCGTTGAGAGGATGTCACAGAAGACATCCGAGTTCGAGCCGGCCATCAGG
LUM.47 g__Haloquadratum	51	T	126	Haloarcula marismortui ATCC 43049 chromosome complete genome	Haloarcula marismortui ATCC 43049	57.2	57.2	1	0.0003	0.7176	3131618	CP039138.1	TGCTCTGTTGAATAGCGGTGATTGTGTGACAAGGTGGATATGGATCGGCTCGTGAGCTGATGAGCCGCATGGTCTCAAAGTCGGTGTTGATAGACCGGTTCTCAACAACCGCTATTCAACAGAGCA
LUM.48s__Haloquadratum walsbyi_A	2313	T	22	Natronorubrum aibiense strain 7-3 chromosome complete genome	Natronorubrum aibiense	44.1	104	1	0.066	1	3352994	CP045488.1	TGAGTTCCTCGAAGAGCACGCC
LUM.48s__Haloquadratum walsbyi_A	537	G	22	Halolamina sp. CBA1230 plasmid pCBA1230-03 complete sequence	Halolamina sp. CBA1230	44.1	44.1	1	0.066	1	52906	CP054590.1	GGGGATATTAGGGTTGCGCGTT
LUM.48s__Haloquadratum walsbyi_A	530	C	26	Halolamina sp. CBA1230 plasmid pCBA1230-01 complete sequence	Halolamina sp. CBA1230	48.1	120	0.92	0.011	1	254488	CP054588.1	CGTTGACCTCCTCCCACCCCTGAAGG
LUM.48s__Haloquadratum walsbyi_A	27468	A	31	Haloquadratum walsbyi DSM 16790 complete genome	Haloquadratum walsbyi DSM 16790	57.2	57.2	1	1e-05	1	3132494	AM180088.1	AACATAGAGACGCCGTTCATATTTCCTCGAT
LUM.48s__Haloquadratum walsbyi_A	28030	A	43	Burkholderia sp. MSMB617WGS chromosome 1 complete sequence	Burkholderia sp. MSMB617WGS	63.5	170	0.97	8e-07	0.973	4081657	CP013457.1	ACGGTTTCGACTTCGGCTTCGACTCCGGCTTCGACTCCGGCTT
LUM.48s__Haloquadratum walsbyi_A	539	C	43	Natronomonas pharaonis DSM 2160 complete genome	Natronomonas pharaonis DSM 2160	58.1	58.1	0.9	3e-05	0.9231	2595221	CR936257.1	CCTCGGCGGATCACAGACGCTTTCGCGTGGCCAGCGTCACAGG
LUM.48s__Haloquadratum walsbyi_A	14843	T	44	Haloplanus rubicundus strain CBA1113 chromosome complete genome	Haloplanus rubicundus	50.9	50.9	0.79	0.006	0.9143	3325235	CP031150.1	TATGGGGAGTGGAACCGCTGTATCCACGTTGGATGCAAATTCCG
LUM.48s__Haloquadratum walsbyi_A	14762	A	45	Halalkaliarchaeum desulfuricum strain AArc-Sl chromosome complete genome	Halalkaliarchaeum desulfuricum	61.7	61.7	0.8	3e-06	0.9722	3313120	CP025066.1	AATCTTCTGATTGACTGCTTGCAAATCGGCGATTTGCAATGTCCG
LUM.48s__Haloquadratum walsbyi_A	22722	T	49	Haloquadratum walsbyi C23 complete genome	Haloquadratum walsbyi C23	89.7	992	1	9e-15	1	3148033	FR746099.1	TTTGACATCCTCCCCGCGCTGAAGCGCGAGGCTTTCTCCTCGATTCTCC
LUM.48s__Haloquadratum walsbyi_A	4457	T	59	Haloquadratum walsbyi C23 complete genome	Haloquadratum walsbyi C23	107	1834	1	6e-20	1	3148033	FR746099.1	TGAAGTACCTCGGGGTCAAGCCCCGAGGCTTCACCGTTTGGGGTCTGCACAGCACCCGC
LUM.48s__Haloquadratum walsbyi_A	594	A	83	Streptomyces sp. A2-16 chromosome complete genome	Streptomyces sp. A2-16	50	50	0.44	0.027	0.8919	9765518	CP063808.1	AGGAAAATGAGTTCGAGGGGCCGTTCGGTGAGGAGTCAGTAGAGGTGGGGGAATGGGTGGAATGGGTTCTAGAAGTGATTTCG
LUM.48s__Haloquadratum walsbyi_A	1882	G	99	Haloferax alexandrinus strain wsp1 chromosome complete genome	Haloferax alexandrinus	54.5	1088	0.54	0.003	0.9189	3706983	CP048738.1	GAGTAATCGGTTTCAATCTCGGACGAGTGAGTTAGGACTTCAACCCAACAAGGGTTTGTCTGAAACTATCTATTCAGTTTTTGGTAATTCGTCGTAATC
LUM.48s__Haloquadratum walsbyi_A	4011	C	112	Haloquadratum walsbyi C23 complete genome	Haloquadratum walsbyi C23	171	7504	1	2e-38	0.9375	3148033	FR746099.1	CTGGTAGTAATTAGTGCAAGTTTTTACCGCCGTGATTATGTGTGTTGGTGATGAGAGCCGCTGAACCCGCGTCATTCGACACCGTCGGTGAAACTATTCGAACTAATCACTA
LUM.48s__Haloquadratum walsbyi_A	1671	G	141	Haloquadratum walsbyi DSM 16790 complete genome	Haloquadratum walsbyi DSM 16790	183	183	0.94	4e-42	0.8929	3132494	AM180088.1	GTTGCTCTGTTGAATAGCGGTGCTGACCGAGGGTGAGGGGGTCGGAATTGAGTCGGCTTGCTGGCGATTATTTTAAGTGATCTCAAGATTGGTCTCGTCTCATCGTGGCTCAGAGACCGCTTTTCAACATGGCAGTTTGAC
LUM.48s__Haloquadratum walsbyi_A	7115	A	157	Haloquadratum walsbyi C23 complete genome	Haloquadratum walsbyi C23	260	834	0.99	7e-65	0.9679	3148033	FR746099.1	ATCTATAACAGGGTGTCATAGAACGATTCACACACCTCAGTAGCTTTCAGAAAGCCAGCATCTGAGAGATAAAAAATATTGCCGCTATTCAAAAGCAGCAATAGCAGTCTTCTCGACCGATATTAGAAAACCATGCCAACCGTTCTATGACACCCTC
LUM.49 g__Halomicroarcula	8255	G	26	Haloarcula sp. CBA1115 complete genome	Haloarcula sp. CBA1115	40.1	40.1	0.92	2.6	0.9583	3423144	CP010529.1	GAAAAACGAGGGGAAAGCCTCGCCGT
LUM.49 g__Halomicroarcula	2631	C	27	Halorubrum ezzemoulense strain Fb21 plasmid unnamed1 complete sequence	Halorubrum ezzemoulense	40.1	40.1	0.74	3.1	1	57310	CP034942.1	CGGCTTGATCGGTCTCTTGCGCCCCAT
LUM.49 g__Halomicroarcula	2604	A	36	Haloarcula sp. JP-L23 chromosome complete genome	Haloarcula sp. JP-L23	46.4	46.4	0.97	0.021	0.8857	3596572	CP050014.1	ACTCACACTGGTGGCTGCAACAAAATGACGTAATTT
LUM.49 g__Halomicroarcula	5497	A	38	Halomicrobium sp. LC1Hm chromosome complete genome	Halomicrobium sp. LC1Hm	50	50	0.84	0.003	0.9375	3105114	CP044129.1	ACGACCCGCATCGACATCTCTTGGCGAGGGTGGGCGGT
LUM.49 g__Halomicroarcula	2633	C	42	Natrarchaeobaculum sulfurireducens strain AArc-Mg chromosome complete genome	Natrarchaeobaculum sulfurireducens	50.9	101	1	0.005	0.8864	3617932	CP027033.1	CTTGTTTCACGTGCTCTGGGAATAGCAGAATTTCCATCGGGT
LUM.49 g__Halomicroarcula	449	A	48	Haloarcula sp. CBA1115 complete genome	Haloarcula sp. CBA1115	73.4	73.4	0.93	7e-10	0.9556	3423144	CP010529.1	AGCCCGTTGCACGGTTGCAAAATTAGCTCAGACCTATCACAATTCAGC
LUM.49 g__Halomicroarcula	999	C	51	Haloarcula sinaiiensis ATCC 33800 plasmid pHsi204 complete sequence	Haloarcula sinaiiensis ATCC 33800	68.9	126	0.82	3e-08	0.975	204099	CP073371.1	CGGTGGGCATCACTCCAGACCTCTCCCAGCGGCTGGGAGAGGTCGTCAGTT
LUM.49 g__Halomicroarcula	1997	T	52	Haloarcula sp. JP-L23 chromosome complete genome	Haloarcula sp. JP-L23	79.7	235	0.98	2e-11	0.9412	3596572	CP050014.1	TGGTGGCTGTACGTTCGTAAAGATATTCGCCACCCCGTGATGGCGAATTACG
LUM.49 g__Halomicroarcula	159	T	59	Synechococcus sp. A15-127 chromosome complete genome	Synechococcus sp. A15-127	56.3	56.3	0.64	0.0003	0.9211	2543463	CP047948.1	TCCGGGTGGGCTACGCCGCGATCTTCGCGGCGATGCTCCTGCCGCTGTGTATCGTGATC
LUM.49 g__Halomicroarcula	2981	G	66	Halorubrum sp. 2020YC2 chromosome complete genome	Halorubrum sp. 2020YC2	89.7	89.7	0.95	2e-14	0.8955	3063515	CP076019.1	GGCGGATTCGAGCCCTGGAAGTCGCGCGCAACGAACGGAGTGAGCACGTCTTCCTCCGGTTCGAAT
LUM.49 g__Halomicroarcula	680	G	74	Halapricum desulfuricans strain HSR-Bgl chromosome complete genome	Halapricum desulfuricans	116	4351	1	2e-22	0.9459	2940228	CP064789.1	GCCGGCTATAACAAACTGAAGGAATTCGCCATCCCGGGTGGCGAATATCTTTACGAACTTATAGCCGGCAGTAT
LUM.49 g__Halomicroarcula	4726	C	75	Halapricum desulfuricans strain HSR12-2 chromosome complete genome	Halapricum desulfuricans	63.5	1707	1	3e-06	0.8169	2893909	CP064788.1	CTGTTGGCTGTAAGTACGTGGAGATAATCGGCACCCCGGCGTGCCGATTTCTGCCGTGATGTTACAGCCGACAGT
LUM.49 g__Halomicroarcula	7985	C	75	Haloarcula sinaiiensis ATCC 33800 plasmid pHsi540 complete sequence	Haloarcula sinaiiensis ATCC 33800	52.7	52.7	0.84	0.006	0.7869	540110	CP073368.1	CGGGTCGACACTGATAGATATTCGCCGGGGTCTGGCGGAGGCGAATTCTATCAATCGTTCTGTCGACCCGTATAA
LUM.49 g__Halomicroarcula	914	A	78	Halapricum desulfuricans strain HSR-Bgl chromosome complete genome	Halapricum desulfuricans	105	3835	1	4e-19	0.8974	2940228	CP064789.1	ACTGGTGGCTGTAACAAACTGAAGGAATTCGCCACCCCGGGTGACGACCATCTTTACGAACTTATAGCTGGCAGTATC
LUM.49 g__Halomicroarcula	4538	A	80	Halapricum desulfuricans strain HSR-Bgl chromosome complete genome	Halapricum desulfuricans	55.4	721	0.93	0.0006	0.7733	2940228	CP064789.1	ATATACTGTCGGCTGTACGTACGTGGAGATAATCACCCAGGGGCTTGGCGATTTCGTCCGGACTGTTACAGCCGACCGAT
LUM.49 g__Halomicroarcula	5029	C	81	Halapricum desulfuricans strain HSR-Bgl chromosome complete genome	Halapricum desulfuricans	123	4711	1	5e-24	0.939	2940228	CP064789.1	CTGAGACTGCCGGCTATACGTTCGCAAAGATATTCGCCACCCGGGGTGGCGAATTCCTTCAGTTTGTTATAGCCGGCAGTA
LUM.49 g__Halomicroarcula	1055	A	81	Halapricum desulfuricans strain HSR-Bgl chromosome complete genome	Halapricum desulfuricans	116	4204	0.98	2e-22	0.9241	2940228	CP064789.1	AATAATACTGCCGGCTATAACAAACTGAAGGAATTCGCCACCCCGAGTGGCGAACATATTTACGAACTTATAGCCGGCAGT
LUM.49 g__Halomicroarcula	651	C	81	Halapricum desulfuricans strain HSR12-2 chromosome complete genome	Halapricum desulfuricans	115	5455	1	7e-22	0.9136	2893909	CP064788.1	CTCATACTGCCGGCTATAAGTTCGTAAAGATATTCGCCACCCGGGATGGCGAAGTCCTTTAGTTTGTTATAGCCGGTAGTA
LUM.49 g__Halomicroarcula	2308	C	81	Halapricum desulfuricans strain HSR-Bgl chromosome complete genome	Halapricum desulfuricans	60.8	116	0.97	1e-05	0.7848	2940228	CP064789.1	CTGTCGGCTGTACCATCACGGCAGAAATTGCCCAGCCCGGGGTGGGCGATTATCTCCACGTACGTACAGCCAACAGTATAA
LUM.49 g__Halomicroarcula	1047	G	82	Haloarcula sp. JP-L23 chromosome complete genome	Haloarcula sp. JP-L23	142	604	0.98	5e-30	0.9877	3596572	CP050014.1	GTCATACTGGTGGCTGTAAGTTCGTAAAGATATTCACCACCCCGGGGTGGCGAATTACTTCAGTTTGTTACAGCCACCAGTA
LUM.49 g__Halomicroarcula	3956	T	82	Haloarcula sp. JP-L23 chromosome complete genome	Haloarcula sp. JP-L23	138	604	0.98	7e-29	0.9753	3596572	CP050014.1	TTCATACTGGTGGCTGTAAGTTCGTAAAGATATTCTCCACCCCGGGGTGGCGAATTACTTCAGGTTGTTACAGCCACCAGTA
LUM.49 g__Halomicroarcula	1934	A	82	Haloarcula sp. JP-L23 chromosome complete genome	Haloarcula sp. JP-L23	137	587	0.95	2e-28	0.9872	3596572	CP050014.1	AATAATACTGGTGGCTGTAACAAACTGAAGTAATTCGCCATCCCGGGGTGGCGAATATCTTTACGAACTTACAGCCACCAGT
LUM.49 g__Halomicroarcula	11185	G	82	Halapricum desulfuricans strain HSR-Bgl chromosome complete genome	Halapricum desulfuricans	129	6017	1	3e-26	0.9506	2940228	CP064789.1	GTGATACTGCCGGCTGTAAGTTCGTAACGATATTCGACACCTCGGGGTGTCGAATTCCTTCAGTTTGTTACAGCCGGCAGTA
LUM.49 g__Halomicroarcula	1564	C	82	Halapricum desulfuricans strain HSR-Bgl chromosome complete genome	Halapricum desulfuricans	73.4	1898	1	2e-09	0.8049	2940228	CP064789.1	CTCATACTGTTGGCTGTACGTACGTGGAGATAATCGCCCCCCGGGCTGGGCGATTTCTGCCGTGCTGTTACAGCCGACAGTA
LUM.49 g__Halomicroarcula	4872	T	88	Haloplanus aerogenes strain JCM 16430 chromosome complete genome	Haloplanus aerogenes	65.3	65.3	0.7	1e-06	0.8548	3461954	CP034145.1	TAAGCGAGGTCGGAGCGAAGCGACGACCTCGAAGCGGAACGGCGATCGTAGTGAGCCGTGAAGCAGTAAGCAAGGCGCCGAGGGGAGC
LUM.49 g__Halomicroarcula	226	T	96	Haloarcula sp. JP-L23 plasmid unnamed2 complete sequence	Haloarcula sp. JP-L23	89.7	89.7	0.95	4e-14	0.828	355823	CP050016.1	TCATACTGACCCGATGGAAATTCTGCTATTCCCAGAGCACGTGAAACAAGTATGGGGCGCAAGAGACCGATCAAGCCGGCTGTGCTTCGAGCACGC
LUM.49 g__Halomicroarcula	148	G	98	Haloarcula sp. CBA1115 complete genome	Haloarcula sp. CBA1115	50.9	50.9	0.51	0.035	0.82	3423144	CP010529.1	GCGGGGGAACTCGGACTCGACACGGTGAGCGTTGAGCGCCTCGGTGTCAGTGAACATTTCTGGGAGGTCTCCGCAGTCGACGGGGTCGAGAGTCGCCA
LUM.49 g__Halomicroarcula	2882	T	103	Uncultured organism insertion sequence IS761 transposase gene complete cds	uncultured organism	110	110	1	5e-20	0.835	1468	OK172336.1	TGGTCGCGTCGGATAATCGTTCAGAGTTCACCTCCGCTCGCTGTGACCGACACGTTGCATTGTAACTGTTCGTGAGTTGACCGCTGGAGCAACTCATCGAAGA
LUM.49 g__Halomicroarcula	4157	A	106	Natrinema pellirubrum DSM 15624 complete genome	Natrinema pellirubrum DSM 15624	53.6	53.6	0.7	0.003	0.7407	3790479	CP003372.1	ACGCTGGAGAGCGCCGCCGAAACCGACGGCGTCGACGCGGACGACGCATCGACCGCCGACGACTCCGGGACGGATGTCGAAGGGGGCGACGATACTGCGGACCCGT
LUM.49 g__Halomicroarcula	10829	G	108	Haloarcula sp. JP-L23 chromosome complete genome	Haloarcula sp. JP-L23	62.6	112	0.5	6e-06	0.8519	3596572	CP050014.1	GCAGTTCCACTCGAAACAGTGCCCTTTTCGATACGTTTGTCAACGGTATCCACCCGAAACGATTCACATTTCGACACCCTTCTCAGAAATTGGCACAGTACCGGAGGC
LUM.49 g__Halomicroarcula	2191	A	112	Halophilic archaeon DL31 plasmid phalar01 complete sequence	halophilic archaeon DL31	75.2	75.2	0.97	1e-09	0.7636	705810	CP002989.1	ATGTTGAGCCTGTCCGAAAAAAGTCTATTTTGCCGGAAAATCTGTTTAATAAAGTCTATAGCGGCTTCTAAGGTCGTGAAATCGGCGCGAAAATTGTTTTTCGGACAGGCTC
LUM.49 g__Halomicroarcula	3235	T	112	Halophilic archaeon DL31 plasmid phalar01 complete sequence	halophilic archaeon DL31	73.4	73.4	0.96	4e-09	0.7615	705810	CP002989.1	TTACAGAGCCTGTCCGAAAAACAATTTTCGCGCCGATTTCACGACCTTAGAAGCCGCTATAGACTTTATTAAACAGATTTTCCGGCAAAATAGACTTTTTTCGGACAGGCTC
LUM.49 g__Halomicroarcula	1591	T	113	Natronomonas pharaonis DSM 2160 complete genome	Natronomonas pharaonis DSM 2160	132	132	0.99	5e-27	0.8772	2595221	CR936257.1	TACGGGCACGGTGGGATTCTCACTCGATGGCGAGACTCACTGCGTTCGTCTCGCGTAGTTCGAGTCCCCTGCGTGCTGCGATTCAGCACGCTTCACTAACGTTCAGCGGCTTC
LUM.49 g__Halomicroarcula	938	G	154	Haloquadratum walsbyi C23 complete genome	Haloquadratum walsbyi C23	140	486	0.94	5e-29	0.8194	3148033	FR746099.1	GTCATAGAACGATTCACATACCTCAGTAACTCCCGGAAAACCGGTGTCTGAAAGAGGAGGATTATTGCCGGTATTCAAAAGTGGCAACAGCAGTCTTCTTGACAGATATCAAAAAAACCATGCTAACTATTCTATGACACCCTCGGCGTTAAGA
LUM.49 g__Halomicroarcula	5304	C	178	Halosimplex pelagicum strain R2 chromosome complete genome	Halosimplex pelagicum	59	59	0.6	0.0002	0.7196	5199031	CP058909.1	CAATGAACTGGGCGGCAAGTTCTTCCAACCCCTTGGCGACCACCGCCAGGACTGCAAGCCATTTTACATCCTCCGGGTCAGTGATCATCGTCGTTGCGATATACAGCGAGATAGTGATCATCAGCAAGCTCTCAACCGCACCGAACGCACTGAAGTCGCCGATCAGAATTTCGCCAAA
LUM.49 g__Halomicroarcula	3291	C	181	Haloarcula sp. JP-L23 chromosome complete genome	Haloarcula sp. JP-L23	51.8	51.8	0.45	0.023	0.7349	3596572	CP050014.1	CGCGTGGTATCGCTGCCCGAACCGTTGCGAACCGCCAGAAAGCAGTCCCCGCTGTGTTTGCAGCCATTCCTTTCAAGCGGCCAGCGGCCCTCTAAGCACCCATGGCACACGTAGAGAGACATCGCGAGGATATCGAACTCGACGCGCGGCTCTCGCCCGAGGCCGCTAGTACGTTGCTGGA
LUM.53g__Haloplanus	37083	C	28	Streptomyces sp. 604F chromosome complete genome	Streptomyces sp. 604F	46.1	217	0.92	0.059	1	6900059	CP026490.1	CGGACCGACGACACCGACGGGACCGACG
LUM.53g__Haloplanus	747	C	46	Halorubrum sp. CBA1229 chromosome complete genome	Halorubrum sp. CBA1229	62.6	62.6	0.95	1e-06	0.9091	3218340	CP054585.1	CATCGCCGGACTGCGTCCGGCTGTCCGGGGCGCGTAGCGCCTCGCT
LUM.53g__Haloplanus	2460	G	49	Halophilic archaeon DL31 complete genome	halophilic archaeon DL31	77.9	127	0.91	6e-11	0.9778	2913689	CP002988.1	GGTGAAGTGCCTCGGGGTCAAGCCCCGTGGCATTCGCCTCGTACCGCTT
LUM.53g__Haloplanus	41788	C	52	Haloplanus aerogenes strain JCM 16430 chromosome complete genome	Haloplanus aerogenes	63.5	63.5	1	2e-06	0.8654	3461954	CP034145.1	CCGCCGATGACCGCCGGACCGGTGACCTCGTCGGCCCCGACGGCGTCGAGTT
LUM.53g__Haloplanus	1154	A	61	Halobacterium salinarum strain 91-R6 plasmid pHSAL2 complete sequence	Halobacterium salinarum	73.4	73.4	0.98	1e-09	0.8667	102666	CP038633.1	AGGCGTAGATGCGGGCGAGTGCGGGAGTTTCGAGAAGGTCGGCCACCGTCTGGAGCTGCTG
LUM.53g__Haloplanus	41795	T	62	Haloplanus rallus strain MBLA0036 chromosome complete genome	Haloplanus rallus	81.5	81.5	1	9e-12	0.8871	3292487	CP034345.1	TGTCGCCGGTCGGTCGCCGCAGCGACGATCCGCACGTCCGGATCGGCCTGCCGGGCGGCGAC
LUM.53g__Haloplanus	51241	C	64	Halorubrum sp. BOL3-1 chromosome complete genome	Halorubrum sp. BOL3-1	77	149	0.96	1e-10	0.871	3374117	CP034692.1	CGCCGGGAACGGGAGTACGAGCAGGTCTTCAACGGTGTCAACGACAGCATCACCATCCACGACG
LUM.53g__Haloplanus	1611	C	110	Haloplanus rallus strain MBLA0036 chromosome complete genome	Haloplanus rallus	188	1583	0.99	7e-44	0.9817	3292487	CP034345.1	CCTTCGTGTTTAGTTAACGATGAAGAGTGAGGCGGGAGAATTTCTCGGTGATCTATGCCAGAAATCACCCGCCTCAGCGGACATAGCGACTGGATCGATTTGGATTTTGT
LUM.57g__Halorubrum	3029	T	28	Nitrososphaera viennensis EN76 complete genome	Nitrososphaera viennensis EN76	56	202	1	6e-05	1	2527938	CP007536.1	TCCGTCGCCGCCGTCGCCGCCGTCGCCG
LUM.57g__Halorubrum	1235	A	28	Haloquadratum walsbyi C23 complete genome	Haloquadratum walsbyi C23	42.1	42.1	0.75	0.92	1	3148033	FR746099.1	ATACTCAACGCCGAAAGTTTTGATACAC
LUM.57g__Halorubrum	8199	T	30	Haloarchaeon 3A1-DGR strain 3A1-DGR chromosome complete genome	haloarchaeon 3A1-DGR	52	88.2	1	0.001	0.9667	2890613	CP048032.1	TCGCTCCGCTCGCGTGGATCCCGTCGCGCC
LUM.57g__Halorubrum	28665	T	33	Streptomyces sp. TLI_053 genome assembly chromosome: I	Streptomyces sp. TLI_053	50.9	98.2	1	0.002	0.9412	9900053	LT629775.1	TCGGCCCGGCGGCGAGGCGGCCCGGCGGCGAGG
LUM.57g__Halorubrum	37722	T	54	Halanaeroarchaeum sulfurireducens strain M27-SA2 complete genome	Halanaeroarchaeum sulfurireducens	72.5	72.5	1	3e-09	0.9074	2129244	CP011564.1	TAAACTACCCCGCCCTACTCCCTCACGCAGTGCGCTCGGGTGGTTGAGGGCGGG
LUM.57g__Halorubrum	6692	A	76	Natronomonas moolapensis 8.8.11 complete genome	Natronomonas moolapensis 8.8.11	120	2399	1	2e-23	0.9474	2912573	HF582854.1	ACATCCTCCCGCGGCTAAAGGCGCGGGCCTCCCACCCGGTGTTGGCCGAGCAGGTCAATCCTAAAGATTGGGAGTC
LUM.57g__Halorubrum	1423	C	78	Haloquadratum walsbyi C23 complete genome	Haloquadratum walsbyi C23	77.9	150	0.98	2e-10	0.8312	3148033	FR746099.1	TCTGTTGGCTATACCGACGTGAAGAGTTTCGATACCCCGGGGTATCGAAATCCGTCTCGTGACGATAGCCGACAGTAT
LUM.57g__Halorubrum	2972	A	82	Salinarchaeum sp. IM2453 chromosome complete genome	Salinarchaeum sp. IM2453	74.3	131	0.64	2e-09	0.9057	2656678	CP081183.1	ACTATGGATAGATTGTGAGTCGTGAGTGCCGAGGCCAACCTTCTACCGGTATCTTTCCATAGAGCAGTGACCAACGGTTAGC
LUM.57g__Halorubrum	11376	A	83	Haladaptatus sp. PSR8 plasmid unnamed2 complete sequence	Haladaptatus sp. PSR8	66.2	66.2	0.85	3e-07	0.8028	558659	CP085329.1	AATGTTGTTGGTTGCGCGAACCACACCCAAATCCGAACTCGAAAAGAACTCGCGTGGGATCTCGATGTTCCTCGTCGATCTTG
LUM.57g__Halorubrum	24844	G	111	Halorubrum sodomense strain MBLA0099 chromosome complete genome	Halorubrum sodomense	82.4	82.4	0.99	7e-12	0.7636	3021820	CP073695.1	GTCGTCCCCTGTGGGTTCGAGCTGGACCGGGCCGTCGAGGCGGTCGCGGACCTGCGGGGTCGCCCCGGCTGGAGCGACCTGACGGCCGTCGCGAACGATCGGGTGTACGCC
LUM.57g__Halorubrum	42563	C	112	Halorubrum sp. BOL3-1 chromosome complete genome	Halorubrum sp. BOL3-1	146	146	0.96	7e-31	0.8981	3374117	CP034692.1	CTGATAGTGATTACTGCGAGTCTTTACCGCCGTGACGATCCGTGTCGGCAATGAGAGCCGGGTAACGGGCGTCTTTCGACACCGTCGATGAAACTATTCGCAGTAATCACTA
LUM.57g__Halorubrum	2053	C	112	Halorubrum sp. BOL3-1 chromosome complete genome	Halorubrum sp. BOL3-1	143	143	0.92	3e-30	0.9038	3374117	CP034692.1	CTGATAGTGATTACTGCGAATAGTTTCATCGACGGTGTCGAAAGACGCCCGTTACCCGGCTCTCATTGCCGACACGGATCGTCACGGCGGTAAAGACTCGCAGTAATCACTA
LUM.57g__Halorubrum	6499	T	112	Halorubrum sp. BOL3-1 chromosome complete genome	Halorubrum sp. BOL3-1	135	135	0.95	1e-27	0.8785	3374117	CP034692.1	TTCATAGTGATTACTGCGAGTCTTTACCGCCGTGACGATCCGTGTCGGCGATGAGAGGCGGGTAACGGGCGTTTTTCGACACCGTGCATGAAACTATTCGCAGTAATCACTA
LUM.57g__Halorubrum	12603	T	112	Halorubrum sp. BOL3-1 chromosome complete genome	Halorubrum sp. BOL3-1	132	132	0.93	2e-26	0.8762	3374117	CP034692.1	TTTATAGTGATTACTGCGAGTCTTTACCGCCGTGACGATCCGTGTCGGCGATGAGAGGCGGGTAACGGGCGTTTTTCGACACCGTGCATGAAACTATTCGCAGTAATCACTA
LUM.57g__Halorubrum	33197	C	112	Halorubrum sp. BOL3-1 chromosome complete genome	Halorubrum sp. BOL3-1	132	132	0.93	2e-26	0.8762	3374117	CP034692.1	CTCATAGTGATTACTGCGAATAGCTTCATCGATGGTGTCGAAAGACGCCGGTCAAGCGGCTCTCATTACCGACACGGGTTGTCGCGGCGGTAAAGACTCGCAGTAATCAGTA
LUM.57g__Halorubrum	10941	C	112	Halorubrum sp. BOL3-1 chromosome complete genome	Halorubrum sp. BOL3-1	132	132	0.93	2e-26	0.8762	3374117	CP034692.1	CTGATAGTGATTACTGCGAATAGTTTCATCGACGGTGTCGAAAGACGCCCGTTACCCGGCTCTCATTGCCGACAGGGATCGTCACGGCGGTAAAGACTCGCAGTAATCACTA
LUM.57g__Halorubrum	29895	T	112	Halorubrum sp. BOL3-1 chromosome complete genome	Halorubrum sp. BOL3-1	132	132	0.93	2e-26	0.8762	3374117	CP034692.1	TTGATAGTGATTACTGCGAGTCTTTACCACCGTGACGATCCGTGTCGGCGATGAGAGCCGGGTAACGGGCGTCTTTCGACATCGTACATAAAACTATTCGCAGTAATCACTA
LUM.57g__Halorubrum	125	C	113	Halorhabdus utahensis DSM 12940 complete genome	Halorhabdus utahensis DSM 12940	91.5	91.5	0.89	1e-14	0.8218	3116795	CP001687.1	CGGGGTTCAAATCCCCGCGAGTCCATCGGAGCGACTGAGTCTTACGAAGGAGTGAGAATGGTTGAGCGCGGATTTGAACCACGCAAACGCGAGCGGTAGCGAGCGTTTGCCAT
LUM.66g__A07HB70	9328	G	51	Burkholderia territorii strain RF8-non-BP5 chromosome 1 complete sequence	Burkholderia territorii	48.2	48.2	0.6	0.032	0.9355	3421021	CP013366.1	GTCGCGTGAGGGGGACGGCACGCCGTTCGTGCGCTACTCCGCCCAGAACGA
LUM.66g__A07HB71	369	T	38	Halobacterium litoreum strain ZS-54-S2 chromosome complete genome	Halobacterium litoreum	50.9	50.9	0.97	0.003	0.8974	2697405	CP089466.1	TGACGACGGCGGACGTGCGGGCGCACGCCGAGGCGGGC
LUM.66g__A07HB72	2029	T	97	Natrinema sp. YPL30 plasmid unnamed4 complete sequence	Natrinema sp. YPL30	65.3	65.3	0.8	2e-06	0.7821	224373	CP084885.1	TCGGCGTCGTCGGCGAGGACGACGAGGACATCGACGTCGCTGGCGAGGCCACGCGCCTCGCTGCGTGCCGTGGAGCCGAAGACGTCGACGTCGGCGA
LUM.66g__A07HB73	61	C	141	Haloplanus rallus strain MBLA0036 chromosome complete genome	Haloplanus rallus	68.9	190	0.82	2e-07	0.7935	3292487	CP034345.1	CTGCGGGAGAAGTGTGCCGGCGCAGAGTGCGAACCACGGTCACTTCGCTCCCGCCGGCTGCTTCGTTCCCTGATTCGAATCTCCGTGGGTCCCACGCACCCGCCCCACGCGTCGCTCGCACACGAGGCGCTCCGGGGTGAG
LUM.66g__A07HB74	3849	A	30	Natrinema sp. DC36 chromosome complete genome	Natrinema sp. DC36	52	242	1	0.001	0.9667	4109150	CP084472.1	AGGGAGCGAAGCGACCGAGCGAATCGGCTG
LUM.68g__Halorientalis	113	C	21	Halobacteriales archaeon AArc-S chromosome complete genome	Halobacteriales archaeon AArc-S	42.1	42.1	1	0.26	1	3041127	CP064786.1	CCTGCCCGACCAACACCGGGT
LUM.68g__Halorientalis	154829	A	35	Halosimplex pelagicum strain R2 chromosome complete genome	Halosimplex pelagicum	44.1	78.3	0.96	0.13	1	5199031	CP058909.1	ATCCACGTCGTGAACGGCGTGGTACCACGCCTGTT
LUM.68g__Halorientalis	157055	C	45	Haloquadratum walsbyi DSM 16790 complete genome	Haloquadratum walsbyi DSM 16790	61.7	185	0.8	3e-06	0.9722	3132494	AM180088.1	CAATCTTCTGATTGACTGCTTGCAAATCGGCGATTTGCAATGTCG
LUM.68g__Halorientalis	157050	G	47	Halalkaliarchaeum desulfuricum strain AArc-Sl chromosome complete genome	Halalkaliarchaeum desulfuricum	59.9	59.9	1	1e-05	0.8936	3313120	CP025066.1	GTGTCGTCAATCTTCTGATTGACTGCTTGCAAATCGGCGATTTGCAA
LUM.68g__Halorientalis	3542	G	74	Halorubrum ezzemoulense strain Fb21 plasmid megaplasmid complete sequence	Halorubrum ezzemoulense	124	124	0.97	1e-24	0.9863	606697	CP034941.1	GATCACATCGGGTTTGAGTGAAAGTGTCTGCTTGGGAAGGGTGTGAAAGCTACCGAAGCAGACAGCGAGATAGA
LUM.68g__Halorientalis	152	G	89	Haloarcula sp. JP-L23 chromosome complete genome	Haloarcula sp. JP-L23	89.7	89.7	1	3e-14	0.8202	3596572	CP050014.1	GGGAAGCTTTAGGCGGCCGACGCTCCGCTATCCGGTATGGCTGACAACCGCGTGGTACAGGGGCGAATGCAGACCCCCGAGAGCCTCGC
LUM.68g__Halorientalis	1626	A	102	Natronorubrum bangense strain JCM 10635 chromosome complete genome	Natronorubrum bangense	68	68	1	1e-07	0.7451	3079186	CP031305.1	AGATGAGTCTGCGGGAGGCCGACGCGACGCTGATGGCGACGTTCGCCGACCGCCGACTGGTGGTTGTCCCGCCGGTGGTCTACACCGACCGCGAGACGGTCC
LUM.68g__Halorientalis	18889	C	121	Halorubrum sp. CBA1229 chromosome complete genome	Halorubrum sp. CBA1229	102	102	0.84	9e-18	0.8333	3218340	CP054585.1	CGTGCGCGGGACCGGATTCGAACCGGAGCGAGAAATGTTCGCTCACACTCGTTCGCTGAGCCCCGCTCGCAGGGCTCGAATCCGCTGGCGTATTCTCCGCTCACGCGGTGTTCGCGGAGAA
LUM.6g__Halovenus	2217	A	33	Salinibaculum litoreum strain HD8-45 chromosome complete genome	Salinibaculum litoreum	50	50	0.96	0.002	0.9375	3315991	CP046866.1	ACGCTTGGCAAGACCCGAACCAATATCGCTCGG
LUM.6g__Halovenus	114	T	48	Haloarcula hispanica N601 plasmid pHH126 complete sequence	Haloarcula hispanica N601	78.8	78.8	1	2e-11	0.9583	125764	CP006886.1	TACGAATTACCTCGCCATTGTCGGTGGATCACGAATCGTGGTGCCGGA
LUM.6g__Halovenus	230	G	58	Halosiccatus urmianus strain IBRC-M: 10911 plasmid unnamed1 complete sequence	Halosiccatus urmianus	101	214	1	8e-18	0.9828	418158	CP084091.1	GCGTTGACGAGACGCGAAGCGTCTCGTTCGCACACCAGAAATCGGAGATTTCTGGGGA
LUM.6g__Halovenus	384	G	60	Halorussus sp. RC-68 chromosome complete genome	Halorussus sp. RC-68	57.2	110	0.93	0.0001	0.8214	3017361	CP035119.1	GGAGTGAGAAAACGCGACGCGTTTTCGAGCTACGGTACGCGAGCAAAGCGAGCGTGCCGA
LUM.6g__Halovenus	1781	T	61	Natronomonas moolapensis 8.8.11 complete genome	Natronomonas moolapensis 8.8.11	94.2	1908	0.96	1e-15	0.9492	2912573	HF582854.1	TCGAGGAGAATACTGGTGGCTTTAGCCACCAGATGAATCCGACAATTTAAGCCGCAAACTA
LUM.6g__Halovenus	1543	A	63	Salinarchaeum sp. IM2453 chromosome complete genome	Salinarchaeum sp. IM2453	63.5	170	1	3e-06	0.8095	2656678	CP081183.1	ACTCTTACAGGCTAAGTCATCGTCCTCAAGGAGCAACGAAGCGAGTTAATCAAGCGAGTAGCG
LUM.6g__Halovenus	3994	G	78	Streptomyces vinaceus strain ATCC 27476 chromosome complete genome	Streptomyces vinaceus	51.8	51.8	0.56	0.006	0.9	7673509	CP023692.1	GCGTCGTGTGGTCGCGGTCCGCGCCCGTGGCGCGCTCGATTCGGTCGACCAGGCGTCTTGGGACAGGTGCGTCGATGC
LUM.6g__Halovenus	636	T	82	Halorubrum sp. BOL3-1 chromosome complete genome	Halorubrum sp. BOL3-1	70.7	70.7	0.98	3e-08	0.7901	3374117	CP034692.1	TTTAGCGCCTCTGGCTGGGCAGAAACGAACATGCCTAGTGAGCGCCCTGCCCTTGGCCAGAGGCTAGCGGAACTTGTAGAAC
LUM.6g__Halovenus	644	C	124	Halorhabdus tiamatea SARL4B complete genome	Halorhabdus tiamatea SARL4B	78.8	157	0.99	1e-10	0.7398	2815791	HF571520.1	CGCGGCGACGGGCAGCCAGCAGTGGATGTTCACCAACCCCTCCCGTGAGGTGTCCTCGTCGCCGACGGTGTATGAGGGTACCGTCTACGTCGGGTCTGTGTACGGCACGCTGTACGCGGTGGAT
LUM.79o__Halobacteriales	65	G	55	Halobacterium noricense strain JCM 15102 chromosome complete genome	Halobacterium noricense	89.7	678	1	1e-14	0.963	2893719	CP089468.1	GTCTTCTCGCGGGCATCGCCCGCTCGAATGGTCCGAGGCGCGTCGCGCCTCGCTA
LUM.79o__Halobacteriales	7142	A	62	Halapricum desulfuricans strain HSR12-2 chromosome complete genome	Halapricum desulfuricans	70.7	5229	0.95	2e-08	0.875	2893909	CP064788.1	ATACTGTCGGCTGTACGCTCGTGGAGGAATTCGCCACCCCGGGGTGGCGAATATCTCCATCG
LUM.79o__Halobacteriales	1298	G	75	Halomicrobium sp. LC1Hm chromosome complete genome	Halomicrobium sp. LC1Hm	71.6	6128	1	7e-09	0.8108	3105114	CP044129.1	GGCTGTGACTCGATGGAGATATTCGCCACCCCGGGGTGGCGAATTCCTCCACGAACGTACAGCCGAGGGTATCAA
LUM.79o__Halobacteriales	946	C	82	Halomicrobium sp. LC1Hm chromosome complete genome	Halomicrobium sp. LC1Hm	126	4984	1	4e-25	0.939	3105114	CP044129.1	CTCATACTGTCGGCTGTAACTGTTTCAAGATATTCTCGACCCCGGGGTCGCGAAATTCTTTACAGACTTACAGCCGACAGTA
LUM.79o__Halobacteriales	650	G	82	Halomicrobium sp. LC1Hm chromosome complete genome	Halomicrobium sp. LC1Hm	120	4367	1	2e-23	0.9259	3105114	CP044129.1	GTGATACTGTCGGCTGTAAGTCTGTAAAGAATTTCGCGACCCCGGGGTCGAGAGTATCTTGAAACAGTTACAGCCGACAGTA
LUM.79o__Halobacteriales	3005	C	82	Haloplanus rubicundus strain CBA1112 chromosome complete genome	Haloplanus rubicundus	81.5	1396	1	2e-11	0.8171	3401387	CP031148.1	CTGATACTGTCGGCTGTGACTCGATGGAGATATTCGCTACCCCGGGGTGGCGAATTCCTCCACGAACGTACAGCCGACAGTA
LUM.79o__Halobacteriales	511	C	82	Haloarcula hispanica N601 chromosome 1 complete sequence	Haloarcula hispanica N601	81.5	956	1	2e-11	0.8171	3006708	CP006884.1	CTTATACTGTCGGCTGTACGTTCGTGGAGGAATTCGCCACCTCGGGGTGGCGAATATCTCCATCGGGTCACAGCCGACAGTA
LUM.79o__Halobacteriales	1711	G	84	Halobellus limi strain CGMCC 1.10331 chromosome complete genome	Halobellus limi	83.3	407	1	5e-12	0.8193	2958395	CP031311.1	GTCATAATGACTGCTCTCACTATTTACCGGTGATCGCCACTCTCGGTGACGGCGATCACCGGTAAGAGACGAGAACAGCCATTA
LUM.79o__Halobacteriales	17413	T	84	Haloferax mediterranei ATCC 33500 chromosome complete genome	Haloferax mediterranei ATCC 33500	74.3	323	1	2e-09	0.8171	2948887	CP039139.1	TTCATAATGACCGTTGTAGTCTCTTACCGGTGAGCGCCGCTAGCGGGGGTGGCGCTCACCGGTAAACAGTTACAACGGTCATTA
LUM.80s__Salinibacter ruber	6691	G	66	Salinibacter ruber strain SP73 chromosome complete genome	Salinibacter ruber	120	120	1	1e-23	1	3766556	CP030361.1	GGTGTCGCCGAGCGTCACCGTTTCGGGGACGAGGGTGCCGTTGGCGCGCACGCCATGGTGGCCGTC
LUM.80s__Salinibacter ruber	2377	A	159	Salinibacter ruber strain SP73 chromosome complete genome	Salinibacter ruber	148	148	0.59	3e-31	0.9468	3766556	CP030361.1	ATCTTCTCTGCTTTGCAGCGATCTTCGGGGGGGCAGTTCTCGTAGCTCCGACCGAGGCTCACGTTCTCGTCAAGCGAAACCGACTCCTCTTTCCTTGCCTCCGTTCGAGCCTTCGAGGCGATTTTTTGCCACTCTTCGTCGGTGGTCTGGGCAAAGAGC
Salinibacter ruber ST67	973373	A	25	Salinibacter ruber strain RM158 chromosome complete genome	Salinibacter ruber	50.1	50.1	1	0.002	1	3742583	CP030369.1	ACGACACTGGGCGGGCGAAAACAGG
Salinibacter ruber ST67	714436	T	27	Salinibacter ruber strain RM158 chromosome complete genome	Salinibacter ruber	54	108	1	0.0002	1	3742583	CP030369.1	TCTTCCTCTACGAACAGGTGCTTGAAA
Salinibacter ruber ST67	1270310	G	28	Salinibacter ruber strain RM158 chromosome complete genome	Salinibacter ruber	56	88.2	1	6e-05	1	3742583	CP030369.1	GGCGACGGCCCCGACGGCCAGGCCCGCC
Salinibacter ruber ST67	33179	C	31	Salinibacter ruber strain ST67 plasmid unnamed1 complete sequence	Salinibacter ruber	52.7	52.7	1	0.0005	0.9677	91195	CP020721.1	CAGCCTTTCCAGCGACAGCCTTTCCAGAGGT
Salinibacter ruber ST67	84941	C	32	Bradyrhizobiaceae bacterium isolate AGun1 chromosome	Bradyrhizobiaceae bacterium	47.3	47.3	0.87	0.021	0.9643	4127463	CP078014.1	CTTACTGCTCGGCGGAGCGCACGATCACGTCT
Salinibacter ruber ST67	165804	T	33	Salinibacter ruber strain ST67 plasmid unnamed1 complete sequence	Salinibacter ruber	60.8	119	1	9e-07	1	91195	CP020721.1	TTGGAGTGAACCCGATATAATGGACAGGTGACC
Salinibacter ruber ST67	889018	G	33	Salinibacter ruber strain SP73 chromosome complete genome	Salinibacter ruber	60.8	60.8	1	9e-07	1	3766556	CP030361.1	GGGATCCGGGGCGAGGCGGCGGGCCTCCAAGCC
Salinibacter ruber ST67	1604060	T	35	Salinibacter ruber strain RM158 chromosome complete genome	Salinibacter ruber	59.9	59.9	1	3e-06	0.9714	3742583	CP030369.1	TACGGCTTCCAGGTGTCCTCGATCTCACCGGCAAA
Salinibacter ruber ST67	12097	T	35	Burkholderia vietnamiensis strain FL-2-3-30-S1-D0 chromosome 2 complete sequence	Burkholderia vietnamiensis	55.4	380	0.85	4e-05	1	2428798	CP013394.1	TTCGGGCCGTGTCGGGCCGTGTCGGGCCGTGAAAG
Salinibacter ruber ST67	1049485	T	36	Salinibacter ruber strain P13 chromosome complete genome	Salinibacter ruber	61.7	61.7	1	9e-07	0.9722	3597019	CP030716.1	TCCGACCTCGGCAGCCGGACTGATTCAGTGATCAAG
Salinibacter ruber ST67	15504	G	44	Salinibacter ruber strain SP38 chromosome complete genome	Salinibacter ruber	80.6	80.6	1	3e-12	1	3598883	CP030357.1	GACAACGTAGTTTTTGAGGCCTGAGTCGTCGATCCGAAGAAGTC
Salinibacter ruber ST67	892458	A	45	Salinibacter ruber strain ST67 genome	Salinibacter ruber	82.4	131	1	1e-12	1	3501985	CP020719.1	AAGCGCTACGACTCCGACCTGACGGACTCCCAGTGGGAACGACTC
Salinibacter ruber ST67	74262	G	46	Salinibacter ruber strain RM158 plasmid pSR60 complete sequence	Salinibacter ruber	84.2	84.2	1	3e-13	1	60522	CP030371.1	GATTTCAATCTCAGTTGACCATCCATCAAGAAAACCACTGAGAGTC
Salinibacter ruber ST67	74339	G	47	Salinibacter ruber strain RM158 chromosome complete genome	Salinibacter ruber	86	188	1	1e-13	1	3742583	CP030369.1	GCAGAAGCGAGGTCATGCCTCTGGTGAGCTACCGGGCGAGTGCAGAA
Salinibacter ruber ST67	973371	T	54	Salinibacter ruber strain SP73 chromosome complete genome	Salinibacter ruber	89.7	89.7	1	1e-14	0.963	3766556	CP030361.1	TGAAAGCCCGAGTGCCACTCACGGCACAGCAGAACGGGAGATTGCCCCGGCAAA
Salinibacter ruber ST67	145199	A	60	Salinibacter ruber strain RM158 chromosome complete genome	Salinibacter ruber	100	367	1	9e-18	0.9667	3742583	CP030369.1	AGTGAGCGCGAGAGAGAAGTAAAACTCCCGGATTTATCCGGGAGATACACGGACTCTCTC
Salinibacter ruber ST67	1843861	T	77	Salinibacter ruber strain RM158 chromosome complete genome	Salinibacter ruber	140	140	1	2e-29	1	3742583	CP030369.1	TCGCAATTGGCGACGGGGAGCTGACCGACGCCGAGCGCCAGCGCCCCCTTTTCACATTTGGCCTGTCGCCCGACGAC
Salinibacter ruber ST67	154345	C	84	Salinibacter ruber M8 chromosome complete genome	Salinibacter ruber M8	102	102	0.96	5e-18	0.8765	3619447	FP565814.1	CAGCTTGATCAAAGCGGCGCAACGAAGAAGGCACAGCAGCAGACTGGTGGTTCCAGACTGAAGATGTGCGCATCAAGCTGCGGT
Salinibacter ruber ST67	1566158	G	85	Salinibacter ruber strain SP38 chromosome complete genome	Salinibacter ruber	154	154	1	9e-34	1	3598883	CP030357.1	GAGGTTGATCCAGAACTGGGTGCCGATGCCCTCCTGAAGAAAGACGCCGAGGGGCGGCAGGAAAACGGACACCAGGACGCGGAGC
Salinibacter ruber ST67	52693	T	85	Salinibacter ruber strain ST67 plasmid unnamed1 complete sequence	Salinibacter ruber	57.2	167	0.88	0.0002	0.9024	91195	CP020721.1	TCACGCGAGAGCAGCCCATCACGCGAGAGCAGCACATCACGAGAGCAGTCCACCACGAGAGCAGCCCATCACGAGAGCAGTCCAC
Salinibacter ruber ST67	144161	A	100	Salinibacter ruber strain SP73 chromosome complete genome	Salinibacter ruber	156	156	0.96	3e-34	0.9583	3766556	CP030361.1	AGATCGGAACCGACAGGTCTCTGTTCGTGCCGGAATCTCGATCCGATTCATTCGGGTCATCCTGCCTTCTTTGTTCTTGACGGGCTCTCAGCCGCTTATG
Salinibacter ruber ST67	2130159	T	106	Salinibacter ruber strain M1 chromosome complete genome	Salinibacter ruber	183	183	1	3e-42	0.9811	3507364	CP030364.1	TGGGGAGGGGGGCGTCGGTCGAAGGCGGCGCGCGTCGCGTCCTCGAAAAGAACTTCTGCGGCGGAACGGTCGGCTGGTTCGTCCAGGAGGCGATTGCGCCGCGCAG
Salinibacter ruber ST67	2975364	G	112	Salinibacter ruber strain M1 chromosome complete genome	Salinibacter ruber	203	203	1	3e-48	1	3507364	CP030364.1	GAGACCTGCTGCAAAACATTAATGTGCTCGACGTTCTCTACGCGAACGACCTAGAGCGGTACGCAGTCAAGGTCAACCAGCCGGAGGCCGGCACGGACGGCCCCGGGACAAA
Salinibacter ruber ST67	273950	G	155	Salinibacter ruber strain P18 chromosome complete genome	Salinibacter ruber	276	421	1	9e-70	0.9935	3739924		GTGTACTCTGGTAGGTTCTTGAAGCATTCCCTCGTGGAGTCTTCTTATCCCCCTGTCGCTCCAAACTTGATTTGGAGCCCATGGTCCGTACGGCCAGATAGGCTCCAGATCGGGGTCTGGAGCGACGTTTTTACCAGCGCAGCTGTGCAGATCCA
Salinibacter ruber ST67	446956	A	156	Salinibacter ruber strain RM158 chromosome complete genome	Salinibacter ruber	151	289	1	3e-32	0.9886	3742583	CP030369.1	ACCCGCCGCGTCCAGGCCTCGACGGAGCCACGGTCGGCCCGGGACTCCTCTGCGGCCTGCACGAGGGCGTCCGTCACGACCCGCCGCGTCCAGGCCTCGACGGAGCCGCGGTCGGCCCGGGACTCCTCTGCGGCCTGCACGAGGGCGTCCGTCACG
Uncultured archaeon A07HR60	1112	C	230	Salinarchaeum sp. IM2453 chromosome complete genome	Salinarchaeum sp. IM2453	52.7	52.7	0.24	0.031	0.8036	2656678	CP081183.1	CATATCAGTTGTGAGGAATCCGATTTCGGTATTCAGTCTGGAACGCGCAACAAGCCCGTTCCGAGTACGCTCACAGATTGCACGGTGAATAGGTTGTGTGTGTTTTCAGCAACTGCATATCAGTTGTGAGGAATCCGATTTCTTTATTGAGTCTGGAACGCGCAACAAGCCCGTTCCGAGTACACTGACAGATTGCACGGTGAATAGGGTGTGTGTGTTTTCAGCAACTG
Supplementary Table S8: INDELs of the LUMs and reference genomes by Genome Analysis Toolkit’s 4.2
