# Supplementary material for: Hypersaline Lake Urmia: a potential hotspot for microbial genomic variation
Source: Sci Rep. 2023 Jan 7;13:374. doi: 10.1038/s41598-023-27429-2 (PMC9825399; doi:10.1038/s41598-023-27429-2)
Supplement: Supplementary file 11 — Supplementary Table 9. [file 41598_2023_27429_MOESM11_ESM.xlsx]

## Sheet: Virsorter ST-S9
No.	SS/DS	Lenth	Number	Query Name	Hits Found	Identifier	Description	E-value	Taxonomy (Genome Detective Virus tool)	Sequence
1336944	dsDNAphage	2394	1	NCJCEBBC_00001	26	V6DU43_9EURY	Uncharacterized protein	9.3e-57	Unassigned	ATGGCTGAGACGTTCTCTCTCGCAGCTGGCGATATGGCACCAAGCATCCAAGCTGTCCTCCGCGACAGTGCCGGCAACGGTGTCGATCTTACTGATGCTGACGTTCGGTTCCAGATGTGCCAGCCTCGCGGTGGGGACGAGCTCATCGACGAACCGGCTGACGTTATCAACGCAGAAGCTGGCGTCGCACGCTACAACTGGAATGCGTCGGACACGAACGAACTTGGCCGATATCGAGCCGAGTTCGTTGTGACGTACAACTCGGGGGCTGTCGAGACGTTCCCGAACGTTGGCGCACACGATATTGTAATCACACGATGACTACTGAAACCACTGACACTGTCGAGCACACGACGACGTCCTCGAATCCAACCGGTATCGCCCGGTGTGAGGCCCTTG…
			2	NCJCEBBC_00002	6	V6DU14_9EURY	Uncharacterized protein	4.9e-206
			3	NCJCEBBC_00003	45	V6DWD1_9EURY	Phage major capsid protein, HK97 family	1.6e-153
862915	ssDNA	32759	1	ECJMMOLC_00001	1	A0A4V1CND6_9MICC	DUF4082 domain-containing protein	0.0047	Unassigned	CCGCTTCTTCTTGCGTCGGACGGCTCTCTGACTTCGACGGAAGCTCTCCAAGCTGCTCAAGGTCTTGAAGATAAGTTTTGAACTGGTCCCATACAGGGCGCTTCCGGTCCCGCTGCTTTTGGTCGGCGGTCATGTTTTCCGGCATAAACGGCTCTTTGCAGAAGTGCTCCGAAGATCGCACGTACTCGAAGATTTCGGTCATGTCCTGAAAACCTTCTTGAAACCGCTCGTAGCCGAAACCAAGAAACTCAAAGGCTTTTTGCGGGTCACGGGTCAATACGTACTCCCCGTACTTTACGCTCCGCTCTCCTTGCGGGTCACGGTACACGGGCATCCTCAAACCTTGAAAACCCCACTTGTACCGGAGCCAACGGGCAAGCTTGCCCATAAGGTTGCCTA…
			2	ECJMMOLC_00002	4989	A0A0X8WV08_9CYAN	ATP-dependent Clp protease proteolytic subunit	8.5e-20
			3	ECJMMOLC_00003	0
			4	ECJMMOLC_00004	1	A0A1L3J7I0_9FLAO	Uncharacterized protein	5e-05
			5	ECJMMOLC_00005	0
			6	ECJMMOLC_00006	29	A0A3M6QVA4_9BURK	Uncharacterized protein	2.4e-06
			7	ECJMMOLC_00007	2	A0A1S3Q2M9_SALSA	uncharacterized protein LOC106589081	0.00072
			8	ECJMMOLC_00008	0
			9	ECJMMOLC_00009	0
			10	ECJMMOLC_00010	470	A0A1V1PRX0_9PROT	PxORF73 peptide	3.4e-85
			11	ECJMMOLC_00011	1	A0A2H5TRA0_RHIID	Sel1 repeat domain-containing protein	1.3e-09
			12	ECJMMOLC_00012	2	A0A210PYJ7_MIZYE	Uncharacterized protein	1.4e-06
			13	ECJMMOLC_00013	1	L1I7J4_GUITC	ANK_REP_REGION domain-containing protein (Fragment)	0.0005
			14	ECJMMOLC_00014	1	A2GJ05_TRIVA	Uncharacterized protein	0.0049
			15	ECJMMOLC_00015	3317	A0A2T6AZ79_9RHOB	Methyltransferase	1.7e-67
			16	ECJMMOLC_00016	0
			17	ECJMMOLC_00017	7262	A0A231UX24_9RHIZ	Thymidylate synthase	3.2e-85
			18	ECJMMOLC_00018	383	A0A291NKT8_9CAUD	Homing endonuclease	7.8e-41
			19	ECJMMOLC_00019	6764	A0A1T4YPQ4_9ACTN	Thymidylate synthase	7.5e-23
			20	ECJMMOLC_00020	0
			21	ECJMMOLC_00021	2	A0A397J556_9GLOM	Uncharacterized protein	0.00026
			22	ECJMMOLC_00022	3	A0A139X7P0_9CYAN	WD_REPEATS_REGION domain-containing protein	3.3e-06
			23	ECJMMOLC_00023	0
			24	ECJMMOLC_00024	0
			25	ECJMMOLC_00025	2	A0A067JU55_JATCU	Uncharacterized protein	1.5e-09
			26	ECJMMOLC_00026	0
			27	ECJMMOLC_00027	1	M1I7X7_9CAUD	Uncharacterized protein	0.00074
			28	ECJMMOLC_00028	1	M7B986_CHEMY	p-selectin	0.0032
			29	ECJMMOLC_00029	1655	A0A200R393_9MAGN	tRNAHis guanylyltransferase Thg1	2.6e-45
			30	ECJMMOLC_00030	1	C3YXG7_BRAFL	Uncharacterized protein	6.4e-08
			31	ECJMMOLC_00031	4	U3KJX9_FICAL	Uncharacterized protein	3.2e-22
			32	ECJMMOLC_00032	42753	R5V8E8_9BACE	Helicase protein	6.9e-77
			33	ECJMMOLC_00033	3	R5P8M7_9BACT	Uncharacterized protein	1.5e-06
			34	ECJMMOLC_00034	6	A0A1G9ZLN0_9EURY	High potential iron-sulfur protein	0.00053
			35	ECJMMOLC_00035	7	A0A1B7UQR7_9GAMM	Uncharacterized protein	1.2e-05
			36	ECJMMOLC_00036	3	A0A498LG82_LABRO	Uncharacterized protein	1.3e-21
			37	ECJMMOLC_00037	1	A0A0K9G9T1_9BACI	Uncharacterized protein	6.3e-06
			38	ECJMMOLC_00038	1	R5H455_9FIRM	Uncharacterized protein	0.00045
			39	ECJMMOLC_00039	1	A0A1M4NDJ2_9CLOT	PEGA domain protein	0.0089
			40	ECJMMOLC_00040	0
			41	ECJMMOLC_00041	0
			42	ECJMMOLC_00042	1	A0A1L3J537_9FLAO	Uncharacterized protein	7.9e-12
			43	ECJMMOLC_00043	0
			44	ECJMMOLC_00044	551	R5P9L1_9BACT	Tail sheath monomer	6.4e-29
			45	ECJMMOLC_00045	1	A0A0N1IQI6_PAPXU	Fatty acid-binding protein 2	3.9e-13
			46	ECJMMOLC_00046	1675	A0A2T5RE85_9DELT	Tail sheath protein	4.3e-68
			47	ECJMMOLC_00047	1	A0A4C1UH27_9NEOP	Uncharacterized protein	1.3e-05
			48	ECJMMOLC_00048	31	A0A1B1PZH3_9CHLB	Uncharacterized protein	5e-18
242724	ssDNA	32759	1	MIMNFJJG_00001	0				Unassigned	GATACTCAAATACGATTAGCTTTTCGTTTCAACTTGTTCCGTTTAGCAGAGAAGAGTTTAAGGCGCTTTGGAAAAAAGTTAACTACTTGAAGGGCTTGACAACTCCTGCTTCTTACAGCAAGCCGGAAAAAGGCGGTGGCGGATACATGACCCCGCCGTTCATGAGATTGACAATCGGAGACATGTTTAACGACGTATACGGCTATATGAATAGCCTTACAATATCTGTAAACGACGACGTTCCTTACGAAATAGACAAAGACCTTGGAAGGCTTCCAAGAGGGCTTGAAATAGATGTAGATTGGCAAGTTATTCCGAAAAGGGCGCCACTTGCTCTTCAGAAGTATTACGATGCTCCGTTTCTTGAAGAAGTGGATAATCCTATTCGGGAATCGCCTG…
			2	MIMNFJJG_00002	61	A0A2Z3ECU7_9CAUD	Uncharacterized protein	8.9e-13
			3	MIMNFJJG_00003	0
			4	MIMNFJJG_00004	2	A0LJF4_SYNFM	PG_binding_3 domain-containing protein	0.0012
			5	MIMNFJJG_00005	0
			6	MIMNFJJG_00006	41	A0A192IK14_9RHIZ	DNA polymerase I	7.2e-06
			7	MIMNFJJG_00007	0
			8	MIMNFJJG_00008	0
			9	MIMNFJJG_00009	0
			10	MIMNFJJG_00010	132	A0A143XV26_9BACT	MazG nucleotide pyrophosphohydrolase domain protein	2.9e-13
			11	MIMNFJJG_00011	7636	A0A2H3NPL5_9BACT	Translation initiation factor IF-1	2.3e-17
			12	MIMNFJJG_00012	4	F8WQ38_9CAUD	gp32 domain-containing protein	1e-14
			13	MIMNFJJG_00013	8754	U7UI99_9FIRM	Protein RecA	2.5e-54
			14	MIMNFJJG_00014	9273	A0A242P4N5_9GAMM	DNA polymerase I	2.6e-28
			15	MIMNFJJG_00015	2056	A0A3G3BWE1_9CAUD	Replicative DNA helicase	9.7e-51
			16	MIMNFJJG_00016	1	A0A1D2W5J8_9EURY	Adenylosuccinate synthetase	0.0096
			17	MIMNFJJG_00017	6074	R9S751_9CAUD	Cytosine methyltransferase	6.1e-91
			18	MIMNFJJG_00018	0
			19	MIMNFJJG_00019	14	A0A0M9DPI5_9BACT	Phage_Mu_F domain-containing protein	2.2e-22
			20	MIMNFJJG_00020	3453	A0A127KLX4_9CAUD	DNA-directed DNA polymerase	3.7e-92
			21	MIMNFJJG_00021	0
			22	MIMNFJJG_00022	24918	A0A484CYJ0_PERFV	Uncharacterized protein	1.5e-88
			23	MIMNFJJG_00023	4	A0A059CIJ4_EUCGR	Uncharacterized protein	4.7e-10
			24	MIMNFJJG_00024	0
			25	MIMNFJJG_00025	2	A0A1B6BI24_9FIRM	Oligoendopeptidase F	0.00029
			26	MIMNFJJG_00026	2	A0A3M0J301_HIRRU	Uncharacterized protein	0.00024
			27	MIMNFJJG_00027	6	A0A4X3PTF6_PRIPA	Uncharacterized protein	4e-10
			28	MIMNFJJG_00028	0
			29	MIMNFJJG_00029	9	A0A167UB16_9AGAM	TPR-like protein	2.1e-11
			30	MIMNFJJG_00030	0
			31	MIMNFJJG_00031	0
			32	MIMNFJJG_00032	3299	A0A3G3M1B4_9CAUD	DNA methylase	7.3e-87
			33	MIMNFJJG_00033	4326	G1D1G4_9CAUD	DNA methylase	4.8e-92
			34	MIMNFJJG_00034	37	A0A327RSU8_9BACI	Uncharacterized protein	1.9e-28
			35	MIMNFJJG_00035	34	I4C921_DESTA	PDDEXK_1 domain-containing protein	3e-09
1487939	dsDNAphage	32759	1	OLJEGDBG_00001	58	D2V3M3_NAEGR	Predicted protein	5.9e-17	Unassigned	TTCTTTCTTTTCTGAAACCATTAATATTCTTCTCAGGGAAGAGCATGTTTGCTTTCATAGCAAAGACGAAAACTTAGAACCAGAAATTAGACTTATAATTCGGGAGAGGGCAAATGAAAAAATGCACCTTTTCGCTATGAGAGATATTGACGGAGAACTGATAGGAATTATGGGTGTAGATTTTATTTCCGAAGAAAAAAAATTAACTGATCAAGAAATTCAATACTTAACAGTAAAAGCAAACCTCTTAGCAGGATACGTTATTCACGGACAAGTAGAAAATTAACAAACAAACAACAAAAAGACAATGTCTTGCAATTGTAACGATACAAGCTCAAAACGGCGCCAAATTGAAAATGCAATTCGGTCTGGCGTCCAGAAAGCTTTGAAAACCGAAAA…
			2	OLJEGDBG_00002	0
			3	OLJEGDBG_00003	4	A0A3B1JQI4_ASTMX	Uncharacterized protein	1.2e-06
			4	OLJEGDBG_00004	0
			5	OLJEGDBG_00005	1	A0A4R3WY97_9RHIZ	Carbohydrate ABC transporter ATP-binding protein (CUT1 family)	0.0053
			6	OLJEGDBG_00006	500	M4QGK8_9CAUD	Uncharacterized protein	1e-59
			7	OLJEGDBG_00007	3	A0A4E0QTC0_9GAMM	TPR_REGION domain-containing protein	1.4e-05
			8	OLJEGDBG_00008	0
			9	OLJEGDBG_00009	213	R5PBR0_9BACT	Portal vertex protein	2.1e-62
			10	OLJEGDBG_00010	1	A0A0B2UVQ3_TOXCA	Fatty-acid and retinol-binding protein 1	0.0044
			11	OLJEGDBG_00011	0
			12	OLJEGDBG_00012	0
			13	OLJEGDBG_00013	2	A0A248SK74_9CAUD	Uncharacterized protein	5.7e-05
			14	OLJEGDBG_00014	1	A0A0L7LJ58_9NEOP	Phosphodiesterase	4.5e-11
			15	OLJEGDBG_00015	0
			16	OLJEGDBG_00016	235	A0A1D8KLQ4_9CAUD	Prohead assembly (Scaffolding) protein	3.8e-36
			17	OLJEGDBG_00017	33	A0A499Q460_9CAUD	DNA-directed DNA polymerase	3.4e-28
			18	OLJEGDBG_00018	1	A0A248SK74_9CAUD	Uncharacterized protein	6.8e-10
			19	OLJEGDBG_00019	1	A0A1J1IZD3_9DIPT	CLUMA_CG018029, isoform A	0.0087
			20	OLJEGDBG_00020	0
			21	OLJEGDBG_00021	0
			22	OLJEGDBG_00022	0
			23	OLJEGDBG_00023	50	B4SB02_PELPB	TPR repeat-containing protein	9.1e-06
			24	OLJEGDBG_00024	0
			25	OLJEGDBG_00025	0
			26	OLJEGDBG_00026	1	A0A2H5TR48_RHIID	Sel1 repeat domain-containing protein	2.8e-07
			27	OLJEGDBG_00027	4202	E4NV10_HALBP	Subtilisin-like serine protease	1.3e-60
			28	OLJEGDBG_00028	0
			29	OLJEGDBG_00029	1	A0A383WET5_TETOB	Uncharacterized protein	6.1e-09
			30	OLJEGDBG_00030	0
			31	OLJEGDBG_00031	66	I3IP15_9BACT	Uncharacterized protein	6.8e-24
			32	OLJEGDBG_00032	2	A0A166XR57_9HYPO	Nonribosomal peptide synthase	0.0019
			33	OLJEGDBG_00033	0
			34	OLJEGDBG_00034	239	A0A2H4N7L9_9CAUD	Major capsid protein	1.1e-39
			35	OLJEGDBG_00035	1	A7SQS8_NEMVE	Predicted protein	0.0013
			36	OLJEGDBG_00036	0
			37	OLJEGDBG_00037	28	A0A2H3P689_9BACT	Hydrolase_2 domain-containing protein	2.1e-13
			38	OLJEGDBG_00038	3	A0A4U5UFL3_COLLU	Putative skeletal organic matrix protein 6	1.1e-05
			39	OLJEGDBG_00039	8	A0A1S3N196_SALSA	uncharacterized protein LOC106576493 isoform X5	7.8e-05
			40	OLJEGDBG_00040	0
			41	OLJEGDBG_00041	0
			42	OLJEGDBG_00042	2	A0A210PFP0_MIZYE	Uncharacterized protein	0.0043
			43	OLJEGDBG_00043	0
			44	OLJEGDBG_00044	0
			45	OLJEGDBG_00045	2	M9MMH5_MONDO	Uncharacterized protein	0.00018
			46	OLJEGDBG_00046	5	A0A1S3QLY6_SALSA	uncharacterized protein LOC106594192	1e-12
			47	OLJEGDBG_00047	0
			48	OLJEGDBG_00048	6484	A0A1H0JFA3_9BACI	Dihydrofolate reductase	4.5e-22
			49	OLJEGDBG_00049	20	L7TM74_9CAUD	Uncharacterized protein	1.4e-06
			50	OLJEGDBG_00050	9	A0A1G5AP67_9FIRM	Dual specificity phosphatase, catalytic domain	1.6e-08
			51	OLJEGDBG_00051	7	A0A2D0MWN5_9BACT	Uncharacterized protein (Fragment)	9.4e-20
			52	OLJEGDBG_00052	0
			53	OLJEGDBG_00053	0
			54	OLJEGDBG_00054	0
			55	OLJEGDBG_00055	5	A0A2I4CVW8_9TELE	fibropellin-3-like isoform X4	0.0003
			56	OLJEGDBG_00056	0
269979	dsDNAphage	7868	1	KLJBGLHO_00001	0				Unassigned	TGTGTTCTGGTCGTAGAAGTCGTGTGATAGGCTGCGCTGGCCGTTCTCCGTCACGTTCGCCTCGGGGTTCGACGGGACCGTGACCCAACTCCACTCCACAAGGCTCCAGTCCGTCACCACATCCGGCAGGTCACGCGGGTCGCGGCCATCGGTATCCACGAGGCGCTCAATGCCGTCGTAGTCCCGGCCGGGAACGACCTCGTGAAACATCGCGCCGATTGACGCGCTGCGCACGATCTGCGGCTCCCCCATGACCTTCTCGAACCACGGCTCAATGCGCGGGTCAGAGGTGTGCCACTCGTCCTTGCGCTGCTGGGCCTGGAGTACTGGCTCCCCCGACTCCCGCACGCTCACCGTCGAGACGCCTGCCGGGAGGTCATGGTTGTGGTTGATGAGGAC…
			2	KLJBGLHO_00002	1	S9PHE3_9DELT	Uncharacterized protein	0.0096
			3	KLJBGLHO_00003	12	A0A2I0IBU0_PUNGR	Uncharacterized protein	1.3e-06
			4	KLJBGLHO_00004	0
			5	KLJBGLHO_00005	0
			6	KLJBGLHO_00006	10	A0A2I6UG23_9CAUD	Uncharacterized protein	5.2e-08
			7	KLJBGLHO_00007	1	A0A222F753_9RHOB	Uncharacterized protein	0.00015
			8	KLJBGLHO_00008	206	A0A2T7BBP6_9BACT	Phage_Mu_F domain-containing protein	2e-14
			9	KLJBGLHO_00009	844	A0A167UXS7_9BACI	Phage portal protein, HK97 family	8.2e-16
			10	KLJBGLHO_00010	0
			11	KLJBGLHO_00011	1491	A0A2Z3JI32_9DEIO	ATP-binding protein	1.9e-61
			12	KLJBGLHO_00012	20	A0A371XFY1_9RHIZ	Uncharacterized protein	2.3e-10
932136	dsDNAphage	16940	1	GPOKBKGO_00001	2	R4TLH1_9CAUD	HalOD1 domain-containing protein	1.4e-07	Halovirus HRTV-5 (Taxonomy ID: 1273753)	CTAATCTCCAGCTCCCATACGAGATTCGGATTGTCCAGCTTCCATTCGAGTGTCCCACTTCATAGAGGCGGGTAACTGCATAGTCCCTTCTCGATGAGCTTGCTCGTCACCAAAAATCCAGACAGTACCACAGGTACATATCTGCACTTTGTAGTCACCAAAGGGAAACCGAAACGTCGCACACCCCACATCGTAGAAACTCAGAGTCTCATTCGCACCGACGACATCAAAATGACGATTTAAGTGTAGATTAGCACAGTCTTCGCCACACGGATCACACCCAAGAAAATCACAGATCGAGTCAGTCAAAACTACTTCAACATCAGGGCGGCCCTGAGTATCAAGCGTAGTCTTGTAAAGAAGATCTCCAGTATGTTTTGTATGTCGTTGCACGTATTG…
			2	GPOKBKGO_00002	9	R4T5S2_9CAUD	Uncharacterized protein	4.1e-100
			3	GPOKBKGO_00003	7	Q8V6J7_9CAUD	Uncharacterized protein	2.6e-24
			4	GPOKBKGO_00004	3	R4TFL4_9CAUD	Uncharacterized protein	5.1e-07
			5	GPOKBKGO_00005	2	L7TIQ8_9CAUD	Uncharacterized protein	1.4e-05
			6	GPOKBKGO_00006	0
			7	GPOKBKGO_00007	162	R4T5S6_9CAUD	Terminase large subunit	5.8e-287
			8	GPOKBKGO_00008	12	Q8V6K2_9CAUD	Uncharacterized protein	5.3e-245
			9	GPOKBKGO_00009	2	Q8V6K3_9CAUD	Uncharacterized protein	8.4e-24
			10	GPOKBKGO_00010	278	L7TGJ3_9CAUD	Uncharacterized protein	1.6e-106
			11	GPOKBKGO_00011	5	R4TLH8_9CAUD	Uncharacterized protein	3.8e-28
			12	GPOKBKGO_00012	8	Q8V6K6_9CAUD	Uncharacterized protein	5.7e-72
			13	GPOKBKGO_00013	9	R4T822_9CAUD	Major capsid protein	2.8e-143
			14	GPOKBKGO_00014	7	Q8V6K9_9CAUD	Uncharacterized protein	2e-46
			15	GPOKBKGO_00015	5	R4TK18_9CAUD	Uncharacterized protein	1.4e-32
			16	GPOKBKGO_00016	6	R4TLI2_9CAUD	Uncharacterized protein	4.3e-51
			17	GPOKBKGO_00017	18	W4YPW1_STRPU	ANK_REP_REGION domain-containing protein	3.3e-13
			18	GPOKBKGO_00018	4	Q8V6L3_9CAUD	Uncharacterized protein	6e-45
			19	GPOKBKGO_00019	19	R4TFM5_9CAUD	Tail sheath	3.3e-151
			20	GPOKBKGO_00020	8	R4TK22_9CAUD	Uncharacterized protein	7.6e-61
			21	GPOKBKGO_00021	10	R4T5L6_9CAUD	Uncharacterized protein	7.6e-51
			22	GPOKBKGO_00022	4	R4T5T6_9CAUD	Uncharacterized protein	5.1e-14
849278	dsDNAphage	13272	1	JIOICIML_00001	0				Natrialba phage PhiCh1) (Taxonomy ID: 114777)	CAGATGATGCAGCAGTCTATCGAAGCCATCCGACAGCAGCTGGAAGGGATGGAATACACGATAGACAGGCTCGAAGACGCCTCTGATGACGAATTAGTAATGCAGCAGTTAGAAGGAGGAGTCTTAGTCGAAGTGCCACCACAAGACCGTGACCGAGTGCTTGAGAACGTCCGAAGCGCACAGAACCAACTCTCATCGAGACTCGGAGACCACGAAGACCAGATCGATTCCATTCGAGGGGGAGAACAATAATGGCCGCAAAAGTTGGTGGCATTGTTCTGGAGAATGTCCACAACGTCTCTGAAAATGGTGGGATGAACGCACCCGAAAAGAAGACAGAGAAGGGGTTCTCATATGCGTCGCACGTAGGCTCTGAACCGATTGAAGCGAGTTTCGATG…
			2	JIOICIML_00002	8	A0A3G1ZKR5_BPPHH	Uncharacterized protein	2.8e-29
			3	JIOICIML_00003	6	D3T2H3_NATMM	Virus protein phiCh1-VP25	1.4e-20
			4	JIOICIML_00004	14	A0A481V9S3_9CAUD	Uncharacterized protein	2.7e-65
			5	JIOICIML_00005	8	A0A481V781_9CAUD	Uncharacterized protein	1.2e-32
			6	JIOICIML_00006	13	A0A481V8A3_9CAUD	Uncharacterized protein	3.7e-20
			7	JIOICIML_00007	379	A0A1H6JGJ6_9EURY	Baseplate J-like protein	6.3e-138
			8	JIOICIML_00008	11	A0A3G1ZKW7_BPPHH	Uncharacterized protein	1.3e-30
			9	JIOICIML_00009	2	A0A3G1ZKS5_BPPHH	Uncharacterized protein	7e-24
			10	JIOICIML_00010	3	A0A3G1ZKR8_BPPHH	Uncharacterized protein	3.8e-13
			11	JIOICIML_00011	18	L0AL98_NATGS	Phage tail protein	1.7e-10
			12	JIOICIML_00012	3	A0A1J1LF28_9CYAN	Tetratricopeptide TPR_2 repeat protein	2.1e-07
			13	JIOICIML_00013	0
			14	JIOICIML_00014	97	L7TGL2_9CAUD	Uncharacterized protein	2.1e-51
			15	JIOICIML_00015	2	A0A346PPN6_9EURY	Uncharacterized protein	6.6e-19
			16	JIOICIML_00016	3	G0QEI0_NANS0	Uncharacterized protein	2.7e-06
			17	JIOICIML_00017	1	A0A3D9EHS1_9FLAO	Uncharacterized protein (Fragment)	0.0029
1117087	dsDNAphage	8366	1	PPNJGOHD_00001	3	A0A481V9F0_9CAUD	Uncharacterized protein	9.2e-09	Unassigned	TTACTCGTCCAGAAAACCTTCATCGAGACCCAGGTAGTCAGCAGCGGCCGACCCCAGCGAGAGACGGGAGGGGAAACTCATGTTCTCCCACCGTTCTCGGGTGACGTCGGGTGCAGTGACGACCAGGCGCACGAGAGCGTACATCTGCTCCCACTGGTCACCGTCACTTGCGTTCTCGAGTTGGTTCAGGACGCCGTCGTCGTTGGACGGCTCCTCGAACTTGAACTTCATTCCACGGATGTCGCGGACTTCGGGCTCCTTCGCATCGTCGAGCGTCCAGTCCTGACCGTCGAAGTCGAACTCCTCCCACTCGTCCGGTTCTTCGAGGGAGCTAACGGTCACTTCAGTGCCACCAGCTTCCTCTGCTTGTTCTTCGCGTCGCTGTGCCTCTTTCATGTG…
			2	PPNJGOHD_00002	3	A0A481V895_9CAUD	Putative tail tube protein	2.1e-31
			3	PPNJGOHD_00003	14	A0A481V9E1_9CAUD	Tail sheath protein	6.4e-90
			4	PPNJGOHD_00004	6	A0A481V773_9CAUD	Tail completion protein, type 1	8.9e-12
			5	PPNJGOHD_00005	0
			6	PPNJGOHD_00006	70	D8J9V5_HALJB	Uncharacterized protein	9.1e-17
			7	PPNJGOHD_00007	1	A7UR99_ANOGA	AGAP007563-PA	0.00022
			8	PPNJGOHD_00008	4	A0A0B2VM12_TOXCA	Uncharacterized protein	4.5e-13
			9	PPNJGOHD_00009	5	A0A2Z4FJL3_9DELT	Uncharacterized protein	2.5e-05
			10	PPNJGOHD_00010	1	E2RUA5_9BACT	Hemagglutination activity domain protein	0.00036
			11	PPNJGOHD_00011	0
			12	PPNJGOHD_00012	3	A0A3B3HLM8_ORYLA	Myosin_tail_1 domain-containing protein	1.6e-08
			13	PPNJGOHD_00013	1	R4TGH1_9VIRU	Prohead protease	2e-11
639102	dsDNAphage	11831	1	LIMBNMKI_00001	7	D3T2H3_NATMM	Virus protein phiCh1-VP25	1.5e-16	Unassigned	TTCACACATTGCCTCAAATTCAAGTCCTTTTTTATCAGCATCATCTCCCCCATCCGCTTCACCAATACTCAGGAGCGTGTTTTCATACGAGAGCTCAACAGCTTCTTCTTTCCTTCCATCTTTCTTGACAAAATACAGCTTTCCAGAATCAGTGAACCATTCCCATGCTGAATTACCTCTTTTTTCTGCTTCGCTTACTAATTGATCTAACCAATATCGTGCTGGCTTATCTTTTGTCATACCCCAGTATCCTTTTATTTTCTTTGATTTTTCTATTTCACCTGTTGAGAGACCAATCTCACCCGCAATTGTCTTTGCAATTTGGTCTGGACGTTTCCCATCAAATGTTTGTGTGAATGCAAACTTAACTGTATCATTACTCTGATCGACTCCTTGAAG…
			2	LIMBNMKI_00002	6	A0A3G1ZKR5_BPPHH	Uncharacterized protein	1.9e-25
			3	LIMBNMKI_00003	971	A0A481V6T9_9CAUD	Tape-measure tail protein	2.4e-63
			4	LIMBNMKI_00004	1	A0A1X7U3P2_AMPQE	Uncharacterized protein	4.5e-12
			5	LIMBNMKI_00005	2	A0A3B3HKJ1_ORYLA	Uncharacterized protein	2.6e-07
			6	LIMBNMKI_00006	2	A0A481V9F0_9CAUD	Uncharacterized protein	4.9e-07
			7	LIMBNMKI_00007	2	A0A481V895_9CAUD	Putative tail tube protein	1.4e-30
			8	LIMBNMKI_00008	15	A0A481V9E1_9CAUD	Tail sheath protein	5e-89
			9	LIMBNMKI_00009	1	A0A0L7KWJ5_9NEOP	Putative dynein, axonemal, heavy polypeptide 1 (Fragment)	0.00066
			10	LIMBNMKI_00010	5	A0A1H6JJ56_9EURY	Uncharacterized protein	1.6e-15
			11	LIMBNMKI_00011	0
			12	LIMBNMKI_00012	50	Q8JL40_9CAUD	Putative neck protein, type 1	3.6e-12
			13	LIMBNMKI_00013	0
			14	LIMBNMKI_00014	0
			15	LIMBNMKI_00015	0
845497	ssDNA	2222	1	KHHAJAPM_00001	9	A0A2I0I0Q2_PUNGR	Uncharacterized protein (Fragment)	3.3e-23	Halorubrum phage HF2) (Taxonomy ID: 33771)	TTCAATAGTAAACGTATTTAGACTCTCGCCATCATCAACATAAATATCAACATCTTGAGCAAGTTCATCAGTGTCAGAAATACGCTTTTTGTCAAAACCAGAGTCAAGGTCGTAGTTATCTAGTGGTTGATAAAATCCCGGTGGACTACCACCATCACCATCACCACCATCATCATCAATTCTCCCACGCCCACCAAGCCTCAATGGGAAGTTACCTTCACCAAATGGAGTATCATCATCAAGATTCCAGCTACTCATTCGCTGCTCGACATACTCAATCATCTTGTCGAGTGGTGGCTTACTGCTGTCGTAGCTAAATGGTGTGTCGCGCTTCGTTTGCGTTCCAGATACTCCTTGGTCTACATAGGCAGCGTATTCACGAGGATTGTGTATTGTGCC…
			2	KHHAJAPM_00002	5	Q8V6K9_9CAUD	Uncharacterized protein	6.1e-17
			3	KHHAJAPM_00003	9	R4T822_9CAUD	Major capsid protein	5.3e-63
249853	ssDNA	2062	1	GJFCAFOF_00001	333	A0A4P8WHT2_9EURY	Site-specific integrase	6.1e-52	Unassigned	CGTGATACCACAGCAGAGATGCTTGCAACGTGGCTCAGAGAACGAGAACTGTACGACAAGTACGAGAACAACGACAGTCTATGGCTCACCCGTCACGGGAATCCATACAGTTCATCTTCTCTCAAGTACGTCTTAGAGAGACTTGCAGAAGTAGCAGGGATCGACACCGAGAACCGTTCACTGACATGGTATTCTATCCGCCATTCAGTAGGCACCTACATGGCCCGTGAAGAAGGGTTAGCGGCAGCCCAAGCTCAACTTCGTCACAGTAACCCGAAGACAACGATGAAGTATGATAATACGCCAGTCGAAGATAGGAGGGATGCGTTGGATCGGATGGGGTAGTTCTACATCAAGTGTTTTAATATCATTCAGTTTAATATCTATATACGACGACTT…
			2	GJFCAFOF_00002	2	J9K729_ACYPI	TTF-type domain-containing protein	0.00076
			3	GJFCAFOF_00003	24	A0A256HDJ3_9EURY	HNHc domain-containing protein	2e-21
1599045	ssDNA	2494	1	KPLPFOBK_00001	8	V4Y806_9ARCH	Uncharacterized protein	5.2e-11	Unassigned	GCTCGGATAGTCCTCGAACGTCTCGCCGCAATAGCCACAATCGTACTCTTTCTTCTTAGAGCCGTCTTTGTGGACTTTGCTGTGGTGTATCTTCTTTCCCGTTTCCGAGTCGAAGGTCTTGTCGCAATCAGGACAACCGTAACGCTCAATCGAGCCGCTTTCGTTACTTGGCATTGGGTGCTACCTCACCCGAACCGTCCGTGCCTCAACACGGACTTTTTCGGATATATACCGATTAGGGGCGAGACAACTAAAACCTAATCGCCCAGTAGCGGGCTTCTACCGCCACTCAGTCGTGCCATACACCTCGTCCTTGAAACTCGCGCAGAACGGAGCCGTCCGCCCTATCTCACCGCGCATCTCTCGTTGACACCCGTCGAACGACGCCCCCATACTCGT…
			2	KPLPFOBK_00002	123	M0MQM9_9EURY	Phage protein	7.6e-49
594375	dsDNAphage	2122	1	MEBIMPMB_00001	31	A0A346Y5Q1_9ACTN	Sigma70_r4_2 domain-containing protein	1.1e-18	similar to Halovirus HRTV-4) (Taxonomy ID: 1273752)	CTCTTGTAAATGTCGTTTGACTGTTCCGTCTGCCATTTCAACCGAGTCTGCTAAGTCTTGTTCGTGTTTGCTCATATTGGATTCTCCTTCGACCTCGCGTTTTATGACTGCACAGTATGCCTCTGGGTCTCTCTTATCGCTGTTTTCAATGACGCAATCATCAAAGTCATCGTATCCCGCGAAAGGCATTATATTCGTCTTTAAGCCCAAACGAATAAATAATATCGGTAACAATAGTATATTGTCCGACTTGCCCGAACAAACACTGGGTGAGTCTATTGGATGATCTGCGAGTTTTTGGTGTTTTCCTCGCAGTGACTTACGGGCTACTTGTCTGGTTGTATCGCTCCATACGTCGGTTGGTAGTGGGTTTGAGCTTTTCACTCATACCCTTTCCAC…
			2	MEBIMPMB_00002	13	A0A410N6Q2_9VIRU	Portal protein	2.6e-57
438188	dsDNAphage	2784	1	NADIEJDH_00001	86	A0A2B7GVC6_9EURY	Uncharacterized protein	1.5e-61	Archaeal BJ1 virus (Taxonomy ID: 416419)	TCAGGGCGCGGCCAGATTCTCCACGATGGTCCCGGCCTGCAGTTCTTCGATCTGCGTGTCCCACCGGGCACGGAGCACGTACCGAGCGAACAGGTCCCGCTCGAGAGTCCGGTCGGTTTCGTTTCGCACGTCCACCTCGATATTCCGGTGAACGCCCCAGATGAGGTTGTTCGGATTCGTGAGCAGGAGCGTCGAATCCGGGAAGTCCGGCACGGGCTGAAGCGCGTAGCCGAACGGTGTCACGTCCTCGCTCCCGTTGAGCACCGCCGTCCCGAGGGCGTCCTCACGACTGCGGAGCGTGTTGAGATACGCCTGATGCTGTGTCTCACTCATCAGGAACACCTGATTCTGCGAGTCCCGGTATTTCTCCTCCTGTGCCTGAATCGCATCGCTGAACAC…
			2	NADIEJDH_00002	85	A0A2G1X0K5_9EURY	Peptidase_S78_2 domain-containing protein	1.4e-29
487244	dsDNAphage	5821	1	JJNJPMLF_00001	4	R4TMF4_9VIRU	Uncharacterized protein	3e-32	(similar to Halovirus HGTV-1) (Taxonomy ID: 1273749)	TACAATATCTGTATCATCTGCATAGATTTCGAATTGTCCATTTTCCATGTCAAGGATATTAAGTCCAAGTTCGAAATCTTGGCGAGCGTTATCGATGAAGAGCCGATTGATTGACTCGATTGACTCACCGACACGGTTCCGATCAACACCAACACTCACAAGTTCTGATGGCGTATTGACGAACAGTTTTTCTTCAGACTCGACATATATCACATCACCTGTTTCGAGTGTTGCTGGGACATCATCGAGAGTTTGATAGACTGGAATTTCAGTCCCACCAGAGTCGATATTCGCATACTTTGATTTTCCTATTTTACGCTCATCTATAACATTTGCAACTCCGTTTGAATTAGTATCATATGTAAACAATGGAATTTTTTGGTCAGTATCTCCTGGTGT…
			2	JJNJPMLF_00002	15	R4TL05_9VIRU	Uncharacterized protein	1.8e-56
			3	JJNJPMLF_00003	423	R4TGI4_9VIRU	Baseplate J-like protein	1.5e-160
			4	JJNJPMLF_00004	1	R4T8X9_9VIRU	Uncharacterized protein	2.6e-09
			5	JJNJPMLF_00005	22	R4T6M7_9VIRU	Baseplate V-like protein	3.7e-39
			6	JJNJPMLF_00006	7	R4TMF0_9VIRU	Late control GPD	2e-46
1341520	dsDNAphage	2304	1	LIKJEFFG_00001	67	L0IDE6_HALRX	Uncharacterized protein	1.1e-52	Halovirus HRTV-4	AAAGCCAGCCGTGCCTTGTTCCTCAAGCCCGCTTTTGAGGTTCGTGTCGGCAAACGCGCCGGCGTCGGTGTCACGATCAAAGATAAAGTCACCGTAGAGACTTTGCCCGTCCTCGCGCAGTGACTTCGGGTCAACGTGGCCGGCAATGCTCGCATCGTGCACCTGCCCTTTCTTGTTGCCGAGTTTATGCACGTCGTGCGCGATGTTCGTCGGCGGCCCCTCGCGCCCGTCAGCATACGACGCCTCCAAGTTGTCAAACGTCCGTTCGTCGTACAGGGTCGGGGTGCGACTGTTTTGGTCGGTCCACACGCCCTTGTCCAACAGTTTGATGTTTCGATACGCGACACGGTTGCCGCTCAGTTCCTCGCGTCGGATGGCTTGATTGTTCAGCGAGACGCC…
			2	LIKJEFFG_00002	12	A0A410N6Q2_9VIRU	Portal protein	6.2e-66
14007	ssDNA	2674	1	APEDHJLG_00001	3	A0A410N6U2_9VIRU	P2 gpO-like scaffolding/protease protein	4.5e-92	Halovirus HRTV-4	AGTCAGACACCAACCCTGTATGACGAAACGACCTTTAGCAACCTTGAGGCAGTGAGCGGGGACAACACCGAAGGCCCACCGACAAACATTGCCCATGACGTACACAAGCGCGGGGCCAACAAGGGTGAGCCACATGAGGCCTCTGTCGGTGGCTACGTTGATCCTCAGTCGCTACGGACGGACGGTGAGGCACTGTTTGGGGACTTTATCTTTGACCTGAGCAAGCCTGCCGGGGACTTTGCCGATGCAAACCTCAAGAGTGCGCTTGAGAACGATGGCACGGCAGGCTTCTCACCGAGTGTTGAGCTTGAGCCGGTAGAGATGGCAGAGACAGTCAACCACCCACACGCCCAAGAGCACGTCAAGAGTGCCCGGCTGACTGGGGTTGGGCTTGTCCGT…
			2	APEDHJLG_00002	2	A0A1W2A2C5_9PSEU	Non-ribosomal peptide synthase domain TIGR01720/amino acid adenylation domain-containing protein	4e-06
			3	APEDHJLG_00003	32	H1XPW5_9BACT	DNA (Cytosine-5)-methyltransferase 1	6.4e-57
			4	APEDHJLG_00004	0
369419	dsDNAphage	8033	1	IKLOLNEL_00001	23	R4T5S6_9CAUD	Terminase large subunit	1.4e-184	Halovirus HRTV-5 (Taxonomy ID: 1273753)	GTAGCCCGAATTGCTGACATTCGAAAGCTGATTCAAGACGCGAAGATTGACATTCAGCTTGAAACTGATAACAAAGATCAGCTCAAGCTCCCGAACGGCTCTCGGATTAAGGCATATACCGGCGACCCGGACTCCGCCCGTGGTGATCCGGCTCCGAAGACTGTCTTCATTGACGAGATGGCGTTCCTTGAGGATCAGTCGGCTACTCTGGACGCTTACCTTCCGACCATTTCACTTGGTTCGGCGCAGATGGTCCAGGTTTCGACCCCGAAGGCTTCAAACGATGAGTTTCTGAGTACGAACGAAGCTGGAACGGCTGATGGTCGGAACGATCGTGGTGTTCTGTCCCTCAAGCAACCGACCTTTGAGGGGGCGGAGTCGATCGACACGGACATTTCT…
			2	IKLOLNEL_00002	14	R4T818_9CAUD	Portal protein	1.8e-249
			3	IKLOLNEL_00003	2	Q8V6K3_9CAUD	Uncharacterized protein	5.9e-25
			4	IKLOLNEL_00004	291	L7TGJ3_9CAUD	Uncharacterized protein	1.1e-96
			5	IKLOLNEL_00005	7	R4TLH8_9CAUD	Uncharacterized protein	1.6e-33
			6	IKLOLNEL_00006	11	R4T5S9_9CAUD	Uncharacterized protein	2.2e-70
			7	IKLOLNEL_00007	10	R4T822_9CAUD	Major capsid protein	8.9e-141
			8	IKLOLNEL_00008	34	Q8V6K9_9CAUD	Uncharacterized protein	6.2e-47
			9	IKLOLNEL_00009	7	Q8V6L0_9CAUD	Uncharacterized protein	3.2e-34
1101172	ssDNA	2005	1	CIMFOAGC_00001	8	A0A081EUL0_9EURY	Uncharacterized protein	6.2e-12	Archaeal BJ1 virus (Taxonomy ID: 416419)	CCGTTTCTGTGGGTGAATGTCGACGACGAACCCGGGCCTGAGAGTTATCGAGCGTACATCGGACGGAACGTCATTGCGCTGGCCAGCAACTATCAGAAGGAATCCATGGATAATCGAAGTGGGGACTGGCTAGAGAACAACAGTCTACGAAAAGAGATTAGTGAGTCAGGGCTATGAAATATTGACCACGTTGACGAGCATTACAACTTTTCCTTCTTTGATCAATTAAGTGTGTCTGTTAAGAGGAAGTATAGGCTGTGAATTGAATGTACACGAGTGCACTCTTGTTCAAACGTCGGTGAACTGATTTATTAGTAAATTTCCGCAGTTGAATCTTGACAGCTTACCTCTACACGTACCACGTTCTATCGTTGCGTGCACGAAAGCTATTGAATATAC…
			2	CIMFOAGC_00002	1039	A0A1N7CA64_9EURY	Integrase	7e-140
38081	dsDNAphage	5418	1	HOAJJEIP_00001	4	A0A256JBU2_9EURY	Uncharacterized protein	1.1e-13	Halovirus HGTV-1	CAGGATGGTCAGGATGCAGTGAAGACTGTTCCGTTGCTTCTTGTACGGTTTGAGTCTGATTCTGAGCAGACTGAGCGTAATACTGATCTTGTTGGGTTTGATCTCGATGAGGATGGTAATCAGGTGGCTCAGATTTATGAGAGACAGTGGGAGGGTGAGTTGATTGTTGAAGTTTGGACTGCTGCTGTTTCAAGTTATGATGTTGATGAGCTTGGAAAAACTGTTCAATCAGTATTATACGGCTTTGATACAAAAGCTTCAAATGATCCGTTAATTGATGAGAATGGTGATGAGATTGATGGTATTTGGAAGTTTTCTATGACTAGTTCGCGTCGTGTTGATGATTTGGCACAGACGCCGACTGTGAGAAGATGGCGAAATATTGTAGAAATATATGGA…
			2	HOAJJEIP_00002	8	M4D7Y1_BRARP	Uncharacterized protein	0.0024
			3	HOAJJEIP_00003	10	R4TKZ7_9VIRU	Tail sheath	2.9e-80
			4	HOAJJEIP_00004	2	R4TME6_9VIRU	Uncharacterized protein	1.2e-20
			5	HOAJJEIP_00005	2	R4T6M3_9VIRU	Uncharacterized protein	1.4e-44
			6	HOAJJEIP_00006	1	C3ZZQ5_BRAFL	Uncharacterized protein (Fragment)	3.8e-12
			7	HOAJJEIP_00007	0
			8	HOAJJEIP_00008	2	A0A4V2G777_9ACTN	Uncharacterized protein	2.9e-09
223901	ssDNA	2986	1	MNPIBNEM_00001	7893	A0A2Z2HRE0_9EURY	Phage_integrase domain-containing protein	4.2e-66	Unassigned	GCGCTCACCCGTGCTGAGATTCGCCAGCTATTCGATGCCTTCGACAGCTACAGGAATCGTCTCATGGCTGTCGTGGGGGTTGAGACGGGACTCAGAAACTCAGATATCCGGGGGATCCGATTAGAAGATTTGTCGTTAGATGTCGGAGAGATTCATGTCCATGACCCGAAAAATTCGAAGCCGTATGATGTCCCGATTACCGATGACCTTGCATTCGAGATAGATTACTGGATCCGGCACCATCGGACCGGGTTCGTCGCAAACACAACTTGCGAGTACCTCTTCCCTAGTCAAGATGGGAGTCAGCTCGAAACCAATTCGAGTCTCAACCGGCTGGTCAAGGAAGCTGCTGAGCGTGCGGGAATCCAAGATACAATTGGCACATCACAGGTGTCCTCC…
			2	MNPIBNEM_00002	1613	A0A2Z2HQR7_9EURY	Uncharacterized protein	4.2e-62
			3	MNPIBNEM_00003	3	M1XQC4_NATM8	Uncharacterized protein	1.2e-09
61780	ssDNA	3018	1	NKAKDNDK_00001	1	A0A256JBJ2_9EURY	Uncharacterized protein	2e-20	Unassigned	ATGTCACTCAACTTAGGACAGTCATTGCATCCGTCGCAGACAGACGAAGAGACCCGCCTCGCCGCCGAAGCGGTTTCGGAGGGCGACGCGGTCACATTGAACAGTTCCGGCGAAGTCGTCGCCGCAACAGATACCGACGTTGTGTACGGCATCGCCGGCGATGACCACGAACAGGACGGGTATGCAGCGGGCGACCACATGACGGTCATCACACAGGGGCCGGTCGTTGCCAATGTCGCGACCGGCACCGGACCCGCGGCTGAGTTGACCGTGGTCACGGCGACGTCGCCAGCAAAACTCGGTGTGGGCGATTCCTCGAAGGGCATCGTCTCGAAACACGCCGAGGGCGAGGGTCCGGAGGAGATTCCGTCCGGAGCCGCCCATGTCGATGTATAAAAT…
			2	NKAKDNDK_00002	7	A0A256JCE3_9EURY	Uncharacterized protein	1.1e-60
			3	NKAKDNDK_00003	0
			4	NKAKDNDK_00004	4	A0A145X6K8_9GAMM	Uncharacterized protein	3e-09
			5	NKAKDNDK_00005	2847	A0A024QAJ6_9BACI	HNH endonuclease	5.3e-15
1094737	dsDNAphage	8986	1	MPIKJPOG_00001	7	A0A343JQ84_9CAUD	Tape measure protein	9.1e-05	Unassigned	CCATTTACTAGGTTGAAAGGAGTCATCGCTTCAGTAACAGGAATTACTTCATTGTTCAGTGGTACTTTAACTGTATTAAAATCAGTTTTAGGAATTGCTAGTGGTGCTACTGCGTTACAAACAGCAGCTACTCTTGCATTAGCTGGAGCAAAAACTATTTTGATAGGTGTAACTGGTTCTTTAATTTCTGTTTTCTCAGTTCTTGCAGTTGCTAGTGGTGTGATTGCGGCAGCATTTCTTGCTGTTGTTGCAGTAGTTGGGACTGTGGCAGGATTGCTTATGACGCTTGGTGATTCTGGTAAAAGTGCAACTGAGATAATTGATGGTCTTATAAGTACTTTGAAGGAAGCTGCTGATATTGTAATGCCTGCTGTTGTTGATTCAGGTAATGCAATGATT…
			2	MPIKJPOG_00002	1	R4TL01_9VIRU	Uncharacterized protein	1.8e-14
			3	MPIKJPOG_00003	3	R4TMF0_9VIRU	Late control GPD	7.9e-28
			4	MPIKJPOG_00004	26	A0A256LKT4_9EURY	Uncharacterized protein	1.1e-09
			5	MPIKJPOG_00005	8	A0A481V9F1_9CAUD	Uncharacterized protein	1e-13
			6	MPIKJPOG_00006	3	A0A2I0I568_PUNGR	Uncharacterized protein	1.2e-10
			7	MPIKJPOG_00007	1	R4T8X9_9VIRU	Uncharacterized protein	1.2e-06
			8	MPIKJPOG_00008	315	R4TGI4_9VIRU	Baseplate J-like protein	9.2e-61
			9	MPIKJPOG_00009	0
247653	dsDNAphage	2340	1	NMAACFOL_00001	544	R4TJV3_9CAUD	Baseplate J-like protein	1.8e-112	Halovirus HRTV-8	ATGGGAGAATTAATCAACGGCAGGTACGTTTCTGACGAAGAATCAGCAATTGTCGATGCAATGATGGCTGATGCAAAAACGTACTTTGGAGAAGATTTGAACGACAGTGATGAAGCGGTAATTCGTCATTTTTACCGTCCTGTTGCACGGAGATTGCTTGAAGTGCAACGTAATCTTGGGTTAATTCTTGATTCATCCCAAATTGAACACGCACAGGGCGAAGCACTTGATATGTTGACCGCCCTGATTGGTGTTTTTCGAGAAATTGCAGAACGGGCAACCGGCAATGTGGAAATAAGTCTTGAATCGGCTGATACTGTCGATCATACAATTCCTCGTGGCACGGAAGTTTCAACAAACGCACTTCAACCAGTTGTGTTTGAGACAACGAAAGCAAAA…
			2	NMAACFOL_00002	13	A0A256IED8_9EURY	Uncharacterized protein	3.4e-39
272457	ssDNA	2996	1	GIPMJBAA_00001	7	A0A256IF33_9EURY	Uncharacterized protein	7e-12	Unassigned	ATGGATATACTGCTCAACAAAGACAATGACGTTGAACTGGACGATAGAAACGGATTAGCGACAGTCAATGGAAAACGCGAGGTTCGACAGTCTATTCGCAAGTCAGTCACATCATACTTTTACGAACAAATTGGGTCAACTTCAGCAGTCAACGCAACACAAAAAATTGAATTACAAGCTGAGGAAGTTGCAGAAAATAATCAGTACATTGACGATCTGAAATACGTTACTGCTGAAACATATACAGGCGAATCACGCGAAAAAAGCGGCATCAAAGTGAAAATAGTGTACGACACAAACACGACAGTATTTACGATTTAACACAATACAATGGGAGAATTAATCAACGGCAGATACGTTTCTGACGAAGAATCAGCAATTGTTGATACAATGATGGCT…
			2	GIPMJBAA_00002	480	R4TJV3_9CAUD	Baseplate J-like protein	1.8e-110
			3	GIPMJBAA_00003	17	A0A256IED8_9EURY	Uncharacterized protein	1.3e-39
923110	ssDNA	2201	1	EDDPLBNE_00001	2	E3RY90_PYRTT	Uncharacterized protein	0.00012	Unassigned	CATTGTCCATGACTCATCCATCTCTGTCGTGTGTGTATAGCTCATCATATCCAGCGTAAATATGCCTGCGCCAATCTCGATGAATTTGCCTTCAACCTCCTGCTCCATCAGCGCAGACGGGTGGGCTTTTCTGATCGCCCGTATATCGTTCTCTGATATATACGGATTAGAATCCGGCGTAACGCCGGTTATAGTAATTCTGTCCTCGCCCTCATGAACAGTAGCATCACCCTTACTATATTCTCTTTCTATATCCTTAAATGCAAAATCCTCAAAGTGGTTTTTTCTCGGTGTTGACGTTAGGAATCCATTTCTGTAATTTCCTTTTCGTAAGCGTTGTATTAAGATCTGTATCGCACGTTCTGGTACATCTCTTGCCTCATCTACCCAAAACCAACT…
			2	EDDPLBNE_00002	300	A0A256HDJ3_9EURY	HNHc domain-containing protein	3.1e-31
			3	EDDPLBNE_00003	9	A0A410N6T1_9VIRU	Terminase small subunit	2.4e-42
1315177	dsDNAphage	3400	1	KCBJAIOK_00001	29	A0A1H5ZJL4_9EURY	Uncharacterized protein	9.4e-46	(similar to Halovirus HF1) (Taxonomy ID: 222645)	GTAGGAGTACCCGTTCGGATATTCAATACCTGTTGCTCCCCACGTCTTGAGTAGCGTACTGTAGTTAGCCATTAGTTAAGAAGTCCTGCGTAAGTGCCGCCGTTGTCTTTCGGATCACTATTCGAGTCCAGACCATCGTAGCCCTTACTCGCGTCGTGATTGTTGTTATTGTAGTCAGAAGGAGTCATAAACGTAAACGTCCCTCTTGCCTTGATCTCAGATCGAAAGCCAGCGGCGGTGTGCTTGTCGATGATATTGGCAAATTCCTGCTTCGTAATTGAAACAGAATCAATCGCACTCCCCGGAACGCTCAGAACAAGCGTACCGTTCTCAGTACCTTCTTGATACTGAATCTTCTTTTTACTAACAGAAAGAAGCGTAGAAATGTTGTTAAAGAGA…
			2	KCBJAIOK_00002	1011	L7TGK4_9CAUD	Baseplate_J domain-containing protein	7.6e-124
			3	KCBJAIOK_00003	7	Q8V6M4_9CAUD	Uncharacterized protein	6.2e-26
			4	KCBJAIOK_00004	1	S0AQD3_FERAC	Uncharacterized protein	1.2e-14
483245	dsDNAphage	3544	1	PMPJPLEB_00001	1	A0A243SG50_9FLAO	Uncharacterized protein	1.9e-05	Unassigned	CTAGGCCCTCGTAACTCTGAAGGTAACAATGATGATTTCGGTAAAGATGCTCGGCCCCTGCGTGCGCTCTAGCTGCTGCATGTCATCCCCGGTAAGCGTGGCGTCGAGCACGGCAAACGTCCCGCTTGGTTGCGGCAGGTCGCTCCGGTCTGTCACGGCAGCAACCGCGTCTCGGCCAATCTCTTTTGCCTCCGTTTCCGAAAAGGCTCGGGCGCGGATCGTGTGCGCCACGTCCGTATGTACCGCGCTCGTGTTCTCGCTTACCTGCGACTCGTCATCGTCGCCCACCTCGACTCCCGGCACGCCGGGGTCGGTGCCCACATCTACCGACACAGCCCCCGTAAGGCGACTGACGATAGCGGCTTGTAAGGGCAGTTTCGATGGGGTCACAGCGCAAGC…
			2	PMPJPLEB_00002	0
			3	PMPJPLEB_00003	3	A0A1M6EZV0_9RHOB	Head-tail adaptor	0.0041
			4	PMPJPLEB_00004	3	A0A372FB69_9BACT	Uncharacterized protein	2.5e-05
			5	PMPJPLEB_00005	2	R7TX62_CAPTE	Uncharacterized protein	0.0044
			6	PMPJPLEB_00006	1662	A0A0Q6RUS4_9RHIZ	Capsid protein	1.8e-57
282001	dsDNAphage	4434	1	POFBGKNF_00001	372	L7TGJ3_9CAUD	Uncharacterized protein	4e-110	Halovirus HRTV-5) (Taxonomy ID: 1273753)	ACCTGCCTCTGCCGCCTTCCTAAACTCGGCGACATTGGAGTCCTGTGCTTTCTCATACTCTCCGACGAGATCTCGAAGTTCATCCTCCGAGAAGTCAGAAAGCTCACCGTCGTAGTTGACCTTGTTGAAGCTGAGGTCCATGTTAGACTTGAATCGTGTCTACGTCTACCGCAAATCCTTCGTCCTTTGTCGCCGGGTTCTCGCCGGGCTTATCGCTGCCCTCAGCCGGGTCATCGAACATGGCTATTTCTTTACTGCCGTCCCCTTCAAACTCTATTGTGGTGGTGTGAATCGAGTTTTCGCCCGGATCGGGGTCGCCGTCGGGCATCCCATCGAACGGGTTGTACGCCCAGTTCAGCAGGCTAATAGACCACTCTGAGGGACAAGTCCCCGTCCCGC…
			2	POFBGKNF_00002	24	A0A1S3SJ08_SALSA	SH3 domain-containing protein C23A1.17-like isoform X1	1.4e-08
			3	POFBGKNF_00003	12	L7TN41_9CAUD	Portal	8.5e-197
			4	POFBGKNF_00004	9	L7THH1_9CAUD	Terminase large subunit	2.8e-60
1541530	dsDNAphage	4196	1	ABJJLJKK_00001	32	F8X595_9BACT	Uncharacterized protein	1.2e-59	Unassigned	GAGTTGGAACTGGTGGAGGAGTCTCCGATTGACGCTGAATTAACTGGGTTTGACGATGACGAACTCATTGAGTTTGACGACTCAATTGAGTCAAACACAGTTGCCGAACTTGATGAACCGCCGATTGAGGATAAAGCATTAGAGGACGTTAAGATACTGAACCTCTATGCTGGTATCGGTGGGAACCGAAAACTATGGGGCGACAGCCCAGATGTGACAGCGGTTGAATGGAACGATGTGATTGCCGAAGCATATCAGGACTTCTATCCTGATGACACGGTCATCGTTGACGATGCCCACAAGTACCTCCTCAACCACTTTGAGGAGTTTGACTTTATCTGGACGAGTCCCCCCTGTCCGACACACAGCCAACTACGTAAGAATTTGTCTATTGAAACT…
			2	ABJJLJKK_00002	5	D2RPA9_HALTV	Uncharacterized protein	1.1e-17
			3	ABJJLJKK_00003	1686	L0AIZ1_NATGS	Phage terminase large subunit	2.8e-158
			4	ABJJLJKK_00004	4	A0A3M0ILN8_HIRRU	Uncharacterized protein	9.1e-05
1319759	ssDNA	2386	1	EFPGEHBC_00001	317	A0A285N2E5_9EURY	Phage integrase, N-terminal SAM-like domain	6.5e-88	Haloarcula hispanica pleomorphic	CAGAAGGGGGTCGAAAAGTACCTGAACGAGCGAGAAGGAGGAATCAGCGAGAAGACGTACGAGGAGTACGAGGACGAGCTTGCTGAGTTCGTCGATTACTGCGACGCGCGCGGTGTATATCCATTGAATGAACTCAGCAAGGCCGACATGACGGAACTGAACGAATGGTATCGAACCGAGGTCCCCGTCCAGGTGCAGCGGTACGGCTCCAAGACGACACGGGACTTCATCTACCTGGTTCGAAATTTCGTTCGATTCCTAGAGGATCGAGAAGTCGTCAAAGACGGACTTCACACGAAACTGGAACCCCCAGAGATGGACGATGGTGACGGCGTCAATGACGACGTCCTTGATGCTGATCGAGCACAGGAAATTCTCAACCATCTCTCGACGTACGAG…
			2	EFPGEHBC_00002	0
1499858	dsDNAphage	6462	1	HNEPNLKF_00001	7	R4TMD9_9VIRU	Uncharacterized protein	4.1e-83	Halovirus HGTV-1 (Taxonomy ID: 1273749)	CTAAAAATCTCCCCTCCATTCTTCCGTACCGAGCACGTGGTCTTTCAATGCTGCGCACCAACGCTTTGCCATATTAGGTCCAAAGTGACGTAACATACGAGCATAACATGACCTCCATGTTCCACCAACCGTAGTCCACGCATCCAAGTAAGACGACCTATCCCAACCATTCGGGTCAGACGCAAACCCAACCTCAGGGTCATCAACACCTGGAATATTCAACAACTCAGCAATAGACAACTCACTCACACCATCCTCACGCTCACTCAACAAATGAGCATACTCACACTCCAAATACTCACGCTTCGCCCTATTAAAATCATCCATATCACTCGGATTATCAACATACTCATACACAGGCGCAAGATTCGAAGACGTAAACGCACTCATCTCAGCACT…
			2	HNEPNLKF_00002	10	R4TKY6_9VIRU	Uncharacterized protein	2.3e-281
			3	HNEPNLKF_00003	597	R4T8V9_9VIRU	Terminase large subunit	1.1e-224
			4	HNEPNLKF_00004	3	R4T6K8_9VIRU	Uncharacterized protein	2e-35
			5	HNEPNLKF_00005	20	R4TMD4_9VIRU	Uncharacterized protein	2.4e-94
			6	HNEPNLKF_00006	0
			7	HNEPNLKF_00007	7	R4TKY1_9VIRU	Uncharacterized protein	9.7e-84
260740	ssDNA	3250	1	NKPJMLKN_00001	74	A0A1H6JP31_9EURY	Uncharacterized protein	2.8e-41	Natrialba phage PhiCh1	CTCGCCACCAATAACGACCTCCTCACCGACGTTCGGTTCGACTCCGGTACTGCCCCAAACGCGAGATTCTGTATTTACCATTTGTGTAGCCTTGGTTGCTCGATAGCCGCGGGCGTCTCTGTTACTGCCATATTATACGAGCCGGTCAATAGTCCTTGTGGGACCTCGACTCATAGTAGCGAACTGAACGTTCCACCGCTCCCCTCGATAGGGTCGTTGTTGGAATCGAGTGCTTGGAACCCATTATCGGTGTCCTCGAACGTTGTCCCATCGGCAAACTCGAACGTTCCCTCGGCGAGTCCTTGGGTGTCCACACCTGCCGCGGCGAGTTGGTCGATAAACTGTGAAAACTCGGCAACACTAATCCCAACTGCTGATAACCGTTGCTCCGGTATGGCT…
			2	NKPJMLKN_00002	295	A0A1H6JGJ6_9EURY	Baseplate J-like protein	1e-131
			3	NKPJMLKN_00003	17	A0A1H6JKN6_9EURY	Uncharacterized protein	4.4e-16
			4	NKPJMLKN_00004	9	A0A481V9F1_9CAUD	Uncharacterized protein	2.4e-20
			5	NKPJMLKN_00005	9	A0A090D380_9BACT	Putative secreted protein	3.5e-07
1608331	ssDNA	2035	1	FHDMAFEI_00001	1634	A0A1G9R4M6_9EURY	HNH endonuclease	1.4e-31	Unassigned	CAAGGAAACCTCTTTGCGTGGATTGATTCCCACATTGAGGCGGGGACGCTCGGTGAAGCTGAGAAACGATTGCGAGGAATCAAAGGCATCGCCACAAAAATCGCTCGACTCACCATTCGACAAGCAGTCTGGGCTCTCGATCGAGAGTCTGACTTGCGTGACGACGAGTTAGCATATCTCCACCCTATTGACGTTCAAATCGCTCGTATTATCCAAGCAGTGTGGTCACGCCCTGAATAACATCATCTTCAATGACGACTGGTGGCGCTCTGCGCTGACTGCTCGGAGCTAATCGACGACCTCCACTGGCTTACCCGAAGATCGAAAATTCTGCTTCGAGGATCCAGACACGAGCTGACGACAGTCGTGCTGAAGTAAGGACGCTCTAATTAGTCGGAA…
666227	dsDNAphage	2209	1	OBOKHOIJ_00001	55	L7TGK4_9CAUD	Baseplate_J domain-containing protein	3.4e-41	Unassigned	CGTCGGGTTCCAGAAGTCGGGTCCGCAACGATCTTTGCTAACGATCAGTCCGTAAGCACAGTTGTTGACGGGCTTGAACCACACGAGGTCGAACTGGTCGTAGAGGGCGGGAACCCCGGCGAGATAGCCGAGGCGCTGATGGAAGCGAAAGCGGCGGGCGACGTTCTCGTTGGTGGGGTTCACGGAACGGTCGTGAACGAGACCGTGGAACTTGTAAACGGACAGGTAAAGGACGTGGCGTTCTCGAACCCACAGGATGTTCAGATATATGTCTCCGCCGATCTAACCACAACGGACGAATACGAGGGCGACGAGGCGGTTACGGACTCGATCACCTCCTATATCGGCGGGATCTTCACCTCCGGGAACAAGGATGGCGGCAAAATCTCTGTAGGCGAC…
			2	OBOKHOIJ_00002	14	A0A256IED8_9EURY	Uncharacterized protein	1.2e-38
			3	OBOKHOIJ_00003	1	A7S4M7_NEMVE	Predicted protein (Fragment)	0.00032
1088789	dsDNAphage	2340	1	NCFKOFJD_00001	14	R9QT34_9VIRU	Portal	2e-35	Unassigned	GCCCGCGAGATTCAGGACTTCCTATCGCGGTCGGGGCTGATCAGCGACATCGGCGACGCCATAAGCGACGCGAGTCGACAGGAAGTCTTTTCGACCATCGAGTCGGCCATCGAAGCCGAAGACGACGACCCCGGCATCGACCCCGACGCCATCGCCGAGCGTGTCACCGACCGCGATCAGTCGCTGGCGGCGGACTTCGCCGATCGAATGAGCGACGAAATCCGCGAGACGGTCGCCGATGGCTGGGAAGACGGGAAGAACGCCATCGATATCCGCGACGACCTGCAGGAAAAAGAACAGCAGTTCGGCGACTGGCAGGCCGAACGCATCGCGCGTCAGGAACTCCAAATCGCCGCCGGTCAGGCGCGGAACGAATATGCCGCCGAGACGGGCCGGGTC…
			2	NCFKOFJD_00002	13	R9QTM7_9VIRU	Uncharacterized protein	2.3e-11
			3	NCFKOFJD_00003	0
804893	dsDNAphage	12091	1	BHBEOEBI_00001	39	R4TGH1_9VIRU	Prohead protease	6.9e-81	Halovirus HGTV-1	AAATACAAGCGTGGAGATTGGGTAAATTGGGATACCCGAAACTCGACCGAGATTGGAAAAGTGATTGGAGGTTACACAGAAGGTGACGACATCCCTGACATCAGGGGCAACCGTGGCCTTTCACCAGAGGGTGATGACGTGCTGTACACGCTACGGATGTACAAAGAGCGTGACGGGATGTATCATCCAATCGAAGGGAAACCTATTGCCCATTACGAACGCTCTGTACGCTCCGCTGAGGAGCCTTCTGACGTATCTGAGAATTACGTCGAACTGAGTGCTGAAAGCATTTTACCAGATAAAGACGCTCTCAAGTCGATGGCGATGCTCGCTTCTGAGCCGATGATTGACAGGCCCACTGATGGCGATAGGCGGCTTGTTTTCCACACACCTGTTGAT…
			2	BHBEOEBI_00002	0
			3	BHBEOEBI_00003	19	R4TME2_9VIRU	Major capsid protein	1.9e-105
			4	BHBEOEBI_00004	3	R4T6L7_9VIRU	Uncharacterized protein	6.8e-42
			5	BHBEOEBI_00005	0
			6	BHBEOEBI_00006	3	R4TGH4_9VIRU	Uncharacterized protein	3.2e-11
			7	BHBEOEBI_00007	10	R4TKZ7_9VIRU	Tail sheath	1.7e-93
			8	BHBEOEBI_00008	5	R4TME6_9VIRU	Uncharacterized protein	1.7e-20
			9	BHBEOEBI_00009	2	R4T6M3_9VIRU	Uncharacterized protein	4.2e-44
			10	BHBEOEBI_00010	1	A0A103Y3T6_CYNCS	Uncharacterized protein	0.0026
275077	dsDNAphage	3092	1	FLDBFPCM_00001	3	A0A256LKY1_9EURY	Uncharacterized protein	1.9e-08	Unassigned	TTTGTCTGGATCAACGCGAAGTGATTTGACAGTCGTGACGGAGGGTGCAGGCATCAGCTCGTCATCAGGGGAGAAATAGACCCGTAACTGCTCTCTGTCCACGTCTGTGTCAATACATGGCAGTTCGGTTCGCGTAACTCGCTGTCCGATGACTGTCTCCATTGATCTATATCATTGTTTCGTGTTGGTATCATATAAATATTTGTTTGTTGAAGTAATTAGTACCGATATAACACACTCATTGAACAACTATTCCGTGTCGGTAGTATGTTCATTGAACGGCTATGATGGCGGTGTCCACCCACCATCATTCCATCCAATCGGATTTGCGGGTTGGGAATACTCATACGTTCCTTGTGCAGTAACTGTTACAGGATAACTTGCTGATACAGATTCATT…
			2	FLDBFPCM_00002	7	R4TKG2_9VIRU	Uncharacterized protein	4.3e-08
			3	FLDBFPCM_00003	327	A0A256LKS9_9EURY	Baseplate_J domain-containing protein	1.3e-69
330975	ssDNA	2668	1	HLHNFGCL_00001	3	R4TND3_9VIRU	Uncharacterized protein	1.4e-10	Halovirus HVTV-1	GAGTTCGGGATAGTCGAGTAGAAACTTCACGAAGTCCACAACGAGGTCTTCTTGTAAGAGTATGTTTCCGGTCATCCGTAAGTCCCTATTACGGGCCTGTTATGGCCCGTCTGGTGTGCTGAACCGATATGATGCCTGTCCTGTACCGTTCACGATTACGGTGGTATCCACGTCGAAGCCCCCGGAGTGTGTAACGACATTAGCCCTCACTATCTCGATGGGGAAACTGTTAGCCCCCACGTATCCGACGTATCTTCCTGCGTTCTCGTCGGATTCTTTCAGTTCGTTCTCCGTTAGTGAGACGGAGTCGTCTACCTCGGGAGCACCACGGTCTATCGGGGCGAAGTCTTCTGGAACCGTATCGCCCTCGTATGTGACCGTTCCTTCTACCCGAACGTC…
			2	HLHNFGCL_00002	3	R4TP20_9VIRU	Uncharacterized protein	7.9e-13
			3	HLHNFGCL_00003	3	L7TKI1_9VIRU	Uncharacterized protein	3e-12
			4	HLHNFGCL_00004	3	L7TGZ9_9VIRU	Major capsid protein	5.1e-168
560489	ssDNA	3320	1	PMKNBGKH_00001	2	K7JS07_NASVI	Uncharacterized protein	0.00054	Halovirus HHTV-2	GGTTAGAAGCGAATCGTAGGATTCGCCCCCGGTTTTTTTCGCCTTCAACCGATCCCGCGTGTCTTCGGATAGCGGAATGGTCGTCGTCATTTGTCGTGCCACACAACCCGTTAATGACGGTAATGTCATTCCTTTAGCGCGTTTCACCCAACCACCGTTTCAGGTGGAAAACACACCGACCGAATGGAAAACCGCAAGACGGTGAACTAAACGGGGTAAACGCCCGGTGAATCGTCTACCCGTCGGCGTGGTCGCCGTTGTAGTGAACGGGGCACCGTTCTTTGTCGACCAACGCCTCTTCGTCGCACCCGTCGACGTCGCACACGCCGGGAAGGGTAATCACGACACTGTCGGGTCAATCGTCGTCTTCGGCACGGTCCATACCGACCGTGTGAATGT…
			2	PMKNBGKH_00002	11	M0MEX8_9EURY	Uncharacterized protein	1.3e-38
			3	PMKNBGKH_00003	1	R4TA41_9VIRU	Uncharacterized protein	4.9e-06
			4	PMKNBGKH_00004	4	R4T690_9VIRU	Major capsid protein	1.1e-112
			5	PMKNBGKH_00005	1	X1WX70_ACYPI	Uncharacterized protein	0.001
1347351	dsDNAphage	2847	1	ILBPDGEI_00001	1	R4TGH1_9VIRU	Prohead protease	1.1e-34	similar to Halovirus HGTV-1) (Taxonomy ID: 1273749)	ATGGAATCAGATATTATCGACTACGTGAATCAACTTGCTGAACAGAAATTCAATCGTAACTGGTCGGAGGAAAACGAAATGCCAAAACATTACGGAGACGAAGACGACGAAGAGTATATGGGTAGCGTTCCCGATAGTCATATGTTTGACTCTCGTGAAGATGCTGAAGAAAAGGCTGAATCAATGGGTATTGAAGGAGCACACATGATGAGTGGTATGTATGTTCCTGGTGATACACACGAGATGTATGCGATGGCTAAAGAGGAAATGAGTGGTTCAGACAGTGTTATGGTGGCACTGCCTGTTCAGACGGACACCAAAAATATTAAAATTACTAATATGAGTAACTTAGAGGAAGAATTACAAGCTCTTGACACACCGATTGCTGTTGAGGCTGAG…
			2	ILBPDGEI_00002	1	A0A4R2TH60_9CLOT	Ig-like protein group 2	0.00098
			3	ILBPDGEI_00003	7	R4TME2_9VIRU	Major capsid protein	5.8e-92
			4	ILBPDGEI_00004	3	R4T6L7_9VIRU	Uncharacterized protein	2.6e-29
Supplementary Table S9: Viral sequences retrieved by VirSorter2 from Urmia Lake metagenome
