# Supplementary material for: Hypersaline Lake Urmia: a potential hotspot for microbial genomic variation
Source: Sci Rep. 2023 Jan 7;13:374. doi: 10.1038/s41598-023-27429-2 (PMC9825399; doi:10.1038/s41598-023-27429-2)
Supplement: Supplementary file 12 — Supplementary Table 10. [file 41598_2023_27429_MOESM12_ESM.xlsx]

## Sheet: Genes and Proteins ST-S10
Orthologs, modules and networks	Core	Auxilliary
ko00001 KEGG Orthology (KO)	576	178
Protein families: metabolism
ko01000 Enzymes	337	107
ko01001 Protein kinases	2	0
ko01009 Protein phosphatases and associated proteins	2	1
ko01002 Peptidases and inhibitors	15	4
ko01003 Glycosyltransferases	3	0
ko01004 Lipid biosynthesis proteins	2	1
ko01006 Prenyltransferases	3	1
ko01007 Amino acid related enzymes	19	8
Protein families: genetic information processing
ko03000 Transcription factors	12	1
ko03021 Transcription machinery	14	2
ko03019 Messenger RNA biogenesis	8	2
ko03011 Ribosome	40	4
ko03009 Ribosome biogenesis	17	9
ko03016 Transfer RNA biogenesis	28	10
ko03012 Translation factors	8	6
ko03110 Chaperones and folding catalysts	6	2
ko04131 Membrane trafficking	6	4
ko03051 Proteasome	2	0
ko03032 DNA replication proteins	14	10
ko03036 Chromosome and associated proteins	8	1
ko03400 DNA repair and recombination proteins	24	13
ko03029 Mitochondrial biogenesis	10	3
Protein families: signaling and cellular processes
ko02000 Transporters	66	20
ko02044 Secretion system	3	4
ko02042 Bacterial toxins	1	0
ko04812 Cytoskeleton proteins	2	0
ko04147 Exosome	21	7
ko02048 Prokaryotic defense system	7	0
Supplementary Table S10: Sequences representing the core and accessory clusters of Haloquadratum walsbyi
