# Supplementary material for: Hypersaline Lake Urmia: a potential hotspot for microbial genomic variation
Source: Sci Rep. 2023 Jan 7;13:374. doi: 10.1038/s41598-023-27429-2 (PMC9825399; doi:10.1038/s41598-023-27429-2)
Supplement: Supplementary file 13 — Supplementary Table 11. [file 41598_2023_27429_MOESM13_ESM.xlsx]

## Sheet: pathways ST-S11
Pathways	core	Auxiliary
01100 Metabolic pathways	233	76
01110 Biosynthesis of secondary metabolites	117	41
01120 Microbial metabolism in diverse environments	67	17
01200 Carbon metabolism	43	16
01210 2-Oxocarboxylic acid metabolism	16	4
01212 Fatty acid metabolism	2	0
01230 Biosynthesis of amino acids	52	28
01250 Biosynthesis of nucleotide sugars	5	2
01240 Biosynthesis of cofactors	54	17
Carbohydrate metabolism
00010 Glycolysis / Gluconeogenesis	13	5
00020 Citrate cycle (TCA cycle)	13	1
00030 Pentose phosphate pathway	10	3
00040 Pentose and glucuronate interconversions	1	1
00051 Fructose and mannose metabolism	4	1
00052 Galactose metabolism	2	1
00053 Ascorbate and aldarate metabolism	2	0
00500 Starch and sucrose metabolism	2	0
00520 Amino sugar and nucleotide sugar metabolism	4	1
00620 Pyruvate metabolism	14	5
00630 Glyoxylate and dicarboxylate metabolism	15	5
00640 Propanoate metabolism	7	2
00650 Butanoate metabolism	15	2
00660 C5-Branched dibasic acid metabolism	4	1
00562 Inositol phosphate metabolism	2	0
Energy metabolism
00190 Oxidative phosphorylation	19	3
00710 Carbon fixation in photosynthetic organisms	8	8
00720 Carbon fixation pathways in prokaryotes	19	3
00680 Methane metabolism	12	6
00910 Nitrogen metabolism	5	0
00920 Sulfur metabolism	2	1
Lipid metabolism
00061 Fatty acid biosynthesis	1	0
00071 Fatty acid degradation	2	0
00561 Glycerolipid metabolism	7	1
00564 Glycerophospholipid metabolism	3	2
Nucleotide metabolism
00230 Purine metabolism	25	3
00240 Pyrimidine metabolism	16	6
Amino acid metabolism
00250 Alanine, aspartate and glutamate metabolism	10	4
00260 Glycine, serine and threonine metabolism	12	6
00270 Cysteine and methionine metabolism	13	7
00280 Valine, leucine and isoleucine degradation	7	2
00290 Valine, leucine and isoleucine biosynthesis	8	3
00300 Lysine biosynthesis	7	3
00310 Lysine degradation	3	0
00220 Arginine biosynthesis	9	3
00330 Arginine and proline metabolism	8	1
00340 Histidine metabolism	8	2
00350 Tyrosine metabolism	3	1
00360 Phenylalanine metabolism	2	2
00380 Tryptophan metabolism	2	2
00400 Phenylalanine, tyrosine and tryptophan biosynthesis	12	11
Metabolism of other amino acids
00410 beta-Alanine metabolism	2	0
00430 Taurine and hypotaurine metabolism	2	1
00440 Phosphonate and phosphinate metabolism	6	1
00450 Selenocompound metabolism	2	2
00460 Cyanoamino acid metabolism	2	1
00470 D-Amino acid metabolism	1	2
00480 Glutathione metabolism	4	1
Glycan biosynthesis and metabolism
00541 O-Antigen nucleotide sugar biosynthesis	4	2
Metabolism of cofactors and vitamins
00730 Thiamine metabolism	3	0
00740 Riboflavin metabolism	6	1
00750 Vitamin B6 metabolism	3	0
00760 Nicotinate and nicotinamide metabolism	6	3
00770 Pantothenate and CoA biosynthesis	9	1
00780 Biotin metabolism	2	0
00790 Folate biosynthesis	8	4
00670 One carbon pool by folate	8	1
00860 Porphyrin metabolism	18	5
00130 Ubiquinone and other terpenoid-quinone biosynthesis	2	2
Metabolism of terpenoids and polyketides
00900 Terpenoid backbone biosynthesis	8	2
00906 Carotenoid biosynthesis	2	0
00981 Insect hormone biosynthesis	1	0
00903 Limonene and pinene degradation	1	0
00523 Polyketide sugar unit biosynthesis	1	1
Biosynthesis of other secondary metabolites
00950 Isoquinoline alkaloid biosynthesis	1	1
00960 Tropane, piperidine and pyridine alkaloid biosynthesis	2	1
00966 Glucosinolate biosynthesis	1	1
00311 Penicillin and cephalosporin biosynthesis	1	0
00332 Carbapenem biosynthesis	1	0
00261 Monobactam biosynthesis	4	1
00521 Streptomycin biosynthesis	3	1
00524 Neomycin, kanamycin and gentamicin biosynthesis	1	0
00525 Acarbose and validamycin biosynthesis	1	1
00401 Novobiocin biosynthesis	2	2
00405 Phenazine biosynthesis	1	1
00333 Prodigiosin biosynthesis	1	0
00999 Biosynthesis of various plant secondary metabolites	2	1
Xenobiotics biodegradation and metabolism
00362 Benzoate degradation	1	1
00627 Aminobenzoate degradation	1	0
00625 Chloroalkane and chloroalkene degradation	2	0
00633 Nitrotoluene degradation	2	0
00791 Atrazine degradation	3	0
00983 Drug metabolism - other enzymes	7	1
Genetic Information Processing
Transcription
03020 RNA polymerase	8	0
03022 Basal transcription factors	4	1
Translation
03010 Ribosome	40	4
00970 Aminoacyl-tRNA biosynthesis	16	6
03013 Nucleocytoplasmic transport	1	0
03015 mRNA surveillance pathway	2	0
03008 Ribosome biogenesis in eukaryotes	6	1
Folding, sorting and degradation
03060 Protein export	3	4
04141 Protein processing in endoplasmic reticulum	1	1
03050 Proteasome	2	0
04122 Sulfur relay system	0	2
03018 RNA degradation	4	1
Replication and repair
03030 DNA replication	8	7
03410 Base excision repair	4	5
03420 Nucleotide excision repair	6	5
03430 Mismatch repair	4	4
03440 Homologous recombination	0	1
03450 Non-homologous end-joining	1	0
Environmental Information Processing
Membrane transport
02010 ABC transporters	30	7
03070 Bacterial secretion system	3	3
Signal transduction
02020 Two-component system	5	0
04013 MAPK signaling pathway - fly	1	0
04016 MAPK signaling pathway - plant	2	0
04371 Apelin signaling pathway	1	0
04066 HIF-1 signaling pathway	3	1
04068 FoxO signaling pathway	1	0
04070 Phosphatidylinositol signaling system	1	0
04151 PI3K-Akt signaling pathway	1	0
04152 AMPK signaling pathway	3	1
04150 mTOR signaling pathway	1	0
Cellular Processes
Transport and catabolism
04146 Peroxisome	3	1
Cell growth and death
04110 Cell cycle	1	1
04217 Necroptosis	1	0
Cellular community - prokaryotes
02024 Quorum sensing	13	9
02025 Biofilm formation - Pseudomonas aeruginosa	1	1
Drug resistance: antimicrobial
01503 Cationic antimicrobial peptide (CAMP) resistance	1	0
Drug resistance: antineoplastic
01521 EGFR tyrosine kinase inhibitor resistance	1	0
01524 Platinum drug resistance	1	0
01523 Antifolate resistance	3	1
Supplementary Table S11: Pathways representing the core and accessory clusters of Haloquadratum walsbyi
