# Supplementary material for: Hypersaline Lake Urmia: a potential hotspot for microbial genomic variation
Source: Sci Rep. 2023 Jan 7;13:374. doi: 10.1038/s41598-023-27429-2 (PMC9825399; doi:10.1038/s41598-023-27429-2)
Supplement: Supplementary file 14 — Supplementary Table 12. [file 41598_2023_27429_MOESM14_ESM.xlsx]

## Sheet: modules ST-S12
Pathway modules	Core	Auxiliary
Carbohydrate metabolism
Central carbohydrate metabolism
M00010 Citrate cycle, first carbon oxidation, oxaloacetate => 2-oxoglutarate (3) (complete 3/3)	Present	Absent
M00005 PRPP biosynthesis, ribose 5P => PRPP (1) (complete 1/1)	Present	Absent
Energy metabolism
Nitrogen metabolism
M00531 Assimilatory nitrate reduction, nitrate => ammonia (2) (complete 2/2)	Present	Absent
Nucleotide metabolism
Pyrimidine metabolism
M00052 Pyrimidine ribonucleotide biosynthesis, UMP => UDP/UTP,CDP/CTP (3) (complete 3/3)	Present	Absent
Amino acid metabolism
Serine and threonine metabolism
M00018 Threonine biosynthesis, aspartate => homoserine => threonine (5) (complete 5/5)	Present	Absent
Branched-chain amino acid metabolism
M00019 Valine/isoleucine biosynthesis, pyruvate => valine / 2-oxobutanoate => isoleucine (5) (complete 4/4)	Present	Absent
M00570 Isoleucine biosynthesis, threonine => 2-oxobutanoate => isoleucine (6) (complete 5/5)	Present	Absent
Metabolism of cofactors and vitamins
Cofactor and vitamin metabolism
M00916 Pyridoxal-P biosynthesis, R5P + glyceraldehyde-3P + glutamine => pyridoxal-P (2) (complete 1/1)	Present	Absent
M00140 C1-unit interconversion, prokaryotes (3) (complete 3/3)	Present	Absent
Biosynthesis of terpenoids and polyketides
Terpenoid backbone biosynthesis
M00364 C10-C20 isoprenoid biosynthesis, bacteria (2) (complete 2/2)	Present	Absent
M00365 C10-C20 isoprenoid biosynthesis, archaea (2) (complete 2/2)	Present	Absent
Supplementary Table S12: Modules representing the core and accessory clusters of Haloquadratum walsbyi
